# Supplementary material for: Does perioperative respiratory event increase length of hospital stay and hospital cost in pediatric ambulatory surgery?
Source: PLoS One. 2021 May 13;16(5):e0251433. doi: 10.1371/journal.pone.0251433 (PMC8118274; doi:10.1371/journal.pone.0251433)
Supplement: S1 Data — (CSV) [file pone.0251433.s003.csv]

	quesno	gr	grf3	doe	tte	ilsat	ires	plsat	pres	NserPf2	op	opf	age	age6yf	male	wt	wtp	ht	htp	asaf5	uri	smoke	snore	pcom	pcomf	dayh	planf	nproadf	inductf2	techf2	choice2	typesxf5	logreductch2	insur2	nacof	intuba	inhale	gas	tim	ptim	tim_gpf	postop	charge	cost	conmar	varcost	accom	surg	meal
1	22	1	1	35	75	99	No	26	Stridor	severe	1	tonsillec	33	<=6	male	11.2	3	88	25	2	Recent	Passive	yes	None	none	1	1	0	sevo	ETT	GA only	ENT	7.78239033558746	UC	fen IV	NDMR	Sevo	Air	70	70	1-ÁÕ.¤.	No need O2	8198	4505.50137	4918.8	3279.2	300	3800	548
2	31	1	1	2	80	95	No	88	No	mod	1	tonsillec	68	<=6	female	26.7	99	117	75	2	No	never	yes	None	none	1	1	0	sevo	ETT	GA only	ENT	8.25322764558177	Comptroller General Department	fen IV	Propofol	Sevo	Air	65	80	1-ÁÕ.¤.	No need O2	9640	10171.06849	5784	3856	300	3800	70
3	34	2	2	0	140	99	No	96	No	no	1	tonsillec	128	>6	female	68.7	99	154	99	2	No	active	yes	None	none	1	1	0	propofol	ETT	GA only	ENT	8.1763915966338	UC	fen IV	NDMR	Sevo	Air	80	60	1-ÁÕ.¤.	No need O2	9356	4479.934247	5613.6	3742.4	300	3800	140
4	38	2	2	0	190	97	No	96	No	no	1	tonsillec	83	>6	male	20.9	38	114	25	2	Recent	active	yes	None	none	1	1	0	sevo	ETT	GA only	ENT	8.68777949199177	Comptroller General Department	fen IV	Propofol	Sevo	Air	135	55	1-ÁÕ.¤.	No need O2	11930	8259.671233	7158	4772	300	4000	140
5	47	2	2	0	160	99	No	97	No	no	1	tonsillec	59	<=6	female	20	75	113	50	2	No	active	yes	None	none	1	1	0	sevo	ETT	GA only	ENT	8.4898219946201	self payment	fen IV	NDMR	Sevo	Air	90	70	1-ÁÕ.¤.	No need O2	10865	5532.30137	6519	4346	600	4000	70
6	49	2	2	0	135	95	No	97	No	no	1	tonsillec	27	<=6	female	13	75	92	97	2	No	never	yes	None	none	2	1	1	sevo	ETT	GA only	ENT	8.61031916940572	Comptroller General Department	fen IV	NDMR	Sevo	Air	80	55	1-ÁÕ.¤.	No need O2	11488	7425.336986	6892.8	4595.2	600	4000	140
7	60	2	2	0	145	99	No	96	No	no	3	resecteye	62	<=6	male	23	75	110	63	2	No	never	no	None	none	1	1	0	sevo	ETT	GA only	Eye	7.71467747380093	UC	fen IV	None	Sevo	Air	95	50	1-ÁÕ.¤.	No need O2	8941	4433.934247	5364.6	3576.4	300	4700	140
8	71	1	1	1	20	90	No	99	No	mod	7	D/L	42	<=6	female	11.7	3	90	3	2	No	never	yes	None	none	0	0	0	sevo	ETT	GA only	ENT	9.40927319457533	UC	fen IV	NDMR	None	Air	90	40	1-ÁÕ.¤.	No need O2	18326	7630.4	10995.6	7330.4	0	4125	0
9	74	2	2	0	90	99	No	99	No	no	7	D/L	69	<=6	male	22	63	100	1	3	No	never	no	None	none	0	0	0	propofol	mask	GA only	ENT	8.08548677210285	UC	fen IV	None	Sevo	Air	45	45	<1	No need O2	7747	4098.8	4648.2	3098.8	0	2500	0
10	76	2	2	0	65	96	No	96	No	no	7	D/L	40	<=6	female	10	1	88	3	2	No	active	no	None	none	0	0	0	sevo	ETT	GA only	ENT	7.77569574991525	UC	fen IV	None	None	100%O2	35	30	<1	No need O2	6882	2862.8	4129.2	2752.8	0	2500	0
11	77	2	2	0	90	96	No	99	No	no	7	D/L	45	<=6	male	13	3	95	14	2	No	active	no	None	none	0	0	0	sevo	ETT	GA only	ENT	9.36999018950572	UC	fen IV	Succinyl	Sevo	Air	60	30	1-ÁÕ.¤.	No need O2	17856	7642.4	10713.6	7142.4	0	4125	0
12	79	2	2	0	60	99	No	98	No	no	7	D/L	74	>6	male	21	50	110	25	3	No	never	no	None	none	0	0	0	sevo	ETT	GA only	ENT	7.79193595693806	UC	fen IV	None	Sevo	100%O2	30	30	<1	No need O2	6921	3768.4	4152.6	2768.4	0	2500	0
13	81	1	1	1	10	90	No	98	No	mod	7	D/L	149	>6	male	32	25	138	14	2	No	active	no	None	none	1	0	1	propofol	ETT	GA only	ENT	9.40376670850224	UC	fen IV	NDMR	None	Air	70	45	1-ÁÕ.¤.	No need O2	18259	8632.367123	10955.4	7303.6	100	4125	0
14	83	2	2	0	100	99	No	99	No	no	7	D/L	76	>6	male	16	3	110	25	1	No	never	no	None	none	1	1	0	sevo	ETT	GA only	ENT	8.55352512066363	UC	fen IV	None	Sevo	Air	60	40	1-ÁÕ.¤.	No need O2	11310	5555.506849	6786	4524	100	4125	0
15	84	2	2	0	80	99	No	99	No	no	7	D/L	37	<=6	female	10.5	3	85	3	2	No	active	yes	None	none	1	1	0	sevo	ETT	GA only	ENT	9.40467284143627	UC	fen IV	None	None	Air	45	35	<1	No need O2	18270	9251.835616	10962	7308	100	4125	0
16	88	1	1	1	20	88	No	98	No	mod	7	D/L	34	<=6	male	11.7	14	95	63	2	No	never	no	None	none	2	0	1	sevo	ETT	GA only	ENT	9.44295889365291	UC	fen IV	None	Sevo	Air	90	60	1-ÁÕ.¤.	No need O2	18744	11352.39452	11246.4	7497.6	0	4125	0
17	90	2	2	0	120	97	No	99	No	no	7	D/L	117	>6	female	41	86	136	50	1	No	active	yes	None	none	0	0	0	sevo	ETT	GA only	ENT	6.96318998587024	UC	fen IV	NDMR	Sevo	Air	75	45	1-ÁÕ.¤.	No need O2	7182	7872.8	4309.2	2872.8	0	4125	70
18	91	1	1	1	30	92	No	81	No	severe	7	D/L	39	<=6	male	11	3	78	1	2	No	active	no	None	none	2	1	1	sevo	ETT	GA only	ENT	9.39141114686849	UC	fen IV	NDMR	Sevo	Air	100	80	1-ÁÕ.¤.	O2 therapy	18110	8704.273973	10866	7244	600	4125	350
19	94	2	2	0	135	99	No	97	No	no	7	D/L	154	>6	male	33	14	142	3	3	No	active	no	None	none	1	0	1	propofol	ETT	GA only	ENT	9.51973501133361	UC	fen IV	NDMR	None	Air	95	40	1-ÁÕ.¤.	No need O2	19751	11064.78356	11850.6	7900.4	300	4125	140
20	96	1	1	1	10	89	No	96	No	mod	8	minorE	15	<=6	female	11	86	85	86	2	No	active	no	None	none	0	0	0	sevo	mask	GA only	Eye	6.62936325343745	UC	fen IV	None	Sevo	Air	25	25	<1	No need O2	5257	3102.8	3154.2	2102.8	0	2500	0
21	97	2	2	0	50	99	No	97	No	no	8	minorE	15	<=6	female	10.5	75	71	3	2	No	never	no	None	none	0	0	0	propofol	mask	GA only	Eye	6.63987583382654	UC	fen IV	None	Sevo	N2O	20	30	<1	No need O2	5065	2626	3039	2026	0	2300	0
22	98	2	2	0	110	99	No	99	No	no	10	minorE	64	<=6	male	18	50	118	97	1	No	active	yes	None	none	0	0	0	sevo	mask	GA only	Eye	6.22257626807137	UC	fen IV	None	Sevo	N2O	30	80	<1	No need O2	3304	1521.6	1982.4	1321.6	0	800	0
23	99	2	2	0	165	98	No	99	No	no	9	minorE	57	<=6	male	16.8	50	103.5	38	2	No	never	no	None	none	0	0	0	sevo	mask	GA only	Eye	6.04025471127741	UC	fen IV	None	Sevo	N2O	45	120	<1	No need O2	3220	2288	1932	1288	0	800	0
24	100	2	2	0	160	99	No	99	No	no	9	minorE	40	<=6	male	15	50	104	97	1	No	active	yes	None	none	0	0	0	sevo	mask	GA only	Eye	5.72031177660741	self payment	none	None	Sevo	Air	100	60	1-ÁÕ.¤.	No need O2	3105	1792	1863	1242	0	800	0
25	112	2	2	0	170	99	No	96	No	no	13	PPVE	89	>6	male	22	38	124	63	1	No	active	no	None	none	2	1	1	propofol	LMA	GA only	Eye	9.8790411596312	UC	fen IV	None	Sevo	Air	140	30	1-ÁÕ.¤.	No need O2	29167	12595.56712	17500.2	11666.8	600	7650	420
26	115	2	2	0	140	99	No	97	No	no	13	PPVE	53	<=6	male	13	3	97.5	14	2	No	never	no	None	none	2	1	1	sevo	LMA	GA only	Eye	9.36185901961509	UC	fen IV	None	Sevo	Air	110	30	1-ÁÕ.¤.	No need O2	22148	12319.47397	13288.8	8859.2	600	8512	490
27	117	1	1	2	150	99	No	94	No	mod	14	PPVE	163	>6	male	99	99	177	99	2	No	never	yes	None	none	5	1	1	propofol	ETT	GA only	Eye	10.1442352377987	government corporation	fen IV	Succinyl	Sevo	Air	145	40	1-ÁÕ.¤.	No need O2	34507	49679.51233	20704.2	13802.8	1500	7063	1050
28	122	2	2	0	165	99	No	96	No	no	14	PPVE	100	>6	male	23	38	127	63	1	No	never	yes	None	none	6	1	1	propofol	ETT	GA only	Eye	10.5024614068288	UC	fen IV	Sevo	Sevo	Air	135	30	1-ÁÕ.¤.	No need O2	50256	23075.00274	30153.6	20102.4	1800	11851	1190
29	136	2	2	0	160	99	No	96	No	no	16	resecteye	61	<=6	male	16	25	110	63	2	No	active	no	None	none	1	1	0	sevo	LMA	GA only	Eye	8.79785064893105	UC	fen IV	Sevo	Sevo	N2O	120	40	1-ÁÕ.¤.	No need O2	15820	8125.260274	9492	6328	100	7200	120
30	137	2	2	0	150	99	No	95	No	no	2	resecteye	66	<=6	male	15.9	3	104	14	2	Recent	active	no	None	none	1	1	0	sevo	ETT	GA only	Eye	8.14380797677148	UC	fen IV	NDMR	Sevo	Air	110	40	1-ÁÕ.¤.	No need O2	12442	7706.936986	7465.2	4976.8	300	7000	210
31	139	2	2	0	135	99	No	99	No	no	2	resecteye	95	>6	female	23.1	38	131	75	1	No	never	no	None	none	1	1	0	sevo	ETT	GA only	Eye	8.13211877295581	UC	fen IV	NDMR	Sevo	Air	95	40	1-ÁÕ.¤.	No need O2	12202	5000.8	7321.2	4880.8	100	6800	80
32	146	2	2	0	135	97	No	97	No	no	2	resecteye	63	<=6	female	16.4	25	113	75	1	No	never	no	None	none	1	1	0	sevo	ETT	GA only	Eye	8.34995727204032	UC	fen IV	None	Sevo	Air	85	50	1-ÁÕ.¤.	No need O2	13130	7515.013699	7878	5252	300	6900	280
33	155	2	2	0	145	99	No	96	No	no	2	resecteye	20	<=6	female	9	3	79	25	2	No	never	no	None	none	1	1	0	sevo	ETT	GA only	Eye	8.01433573729942	UC	fen IV	Sevo	Sevo	Air	110	35	1-ÁÕ.¤.	No need O2	11824	7551.517808	7094.4	4729.6	300	6800	140
34	158	2	2	0	95	99	No	99	No	no	17	EAR	83	>6	male	22.6	50	119	50	2	Recent	never	no	None	none	1	1	0	sevo	ETT	GA only	ENT	9.29972393311087	self payment	fen IV	NDMR	Sevo	Air	50	45	<1	No need O2	19635	8561.534247	11781	7854	300	6700	140
35	161	1	1	50	135	98	No	92	Wheezing	mod	29	hydrocel	111	>6	male	25	25	132	50	2	No	never	yes	None	none	1	0	1	propofol	LMA	GA+PNB	Uro	9.04215837873595	UC	fen IV	Sevo	Sevo	N2O	130	100	1-ÁÕ.¤.	O2 therapy	15227	7586.690411	9136.2	6090.8	300	4775	140
36	162	1	1	1	10	92	No	97	No	mod	29	hydrocel	30	<=6	male	22.4	99	97	86	2	No	active	no	None	none	0	0	0	sevo	LMA	GA+epidural/caudal	Uro	8.43337670532313	UC	fen IV	None	Sevo	N2O	140	90	1-ÁÕ.¤.	No need O2	11373	6549.2	6823.8	4549.2	0	4775	0
37	163	2	2	0	155	99	No	98	No	no	26	hydrocel	33	<=6	male	14	50	92	50	1	No	active	no	None	none	0	0	0	sevo	LMA	GA+epidural/caudal	Uro	7.944846711002	self payment	fen IV	None	Sevo	Air	60	95	1-ÁÕ.¤.	No need O2	8721	3788.4	5232.6	3488.4	0	3900	0
38	164	2	2	0	175	98	No	99	No	no	26	hydrocel	36	<=6	male	17	86	94	50	2	Recent	never	no	None	none	0	0	0	propofol	LMA	GA+epidural/caudal	Uro	8.26462082941122	UC	fen IV	None	Sevo	Air	75	100	1-ÁÕ.¤.	No need O2	9784	4413.6	5870.4	3913.6	0	3900	0
39	165	2	2	0	265	99	No	99	No	no	29	hydrocel	42	<=6	male	12	3	97	50	2	No	active	no	None	none	0	0	0	sevo	LMA	GA+epidural/caudal	Uro	8.30003171177957	UC	Epi nar	None	Sevo	Air	85	180	1-ÁÕ.¤.	No need O2	9924	4969.6	5954.4	3969.6	0	3900	0
40	166	2	2	0	125	97	No	99	No	no	26	hydrocel	23	<=6	male	11.5	38	87	63	1	No	never	no	None	none	0	0	0	sevo	LMA	GA+epidural/caudal	Uro	7.91095738284559	self payment	fen IV	None	Sevo	Air	65	60	1-ÁÕ.¤.	No need O2	8627	3500.8	5176.2	3450.8	0	3900	0
41	167	2	2	0	270	99	No	97	No	no	26	hydrocel	66	<=6	male	18	38	106	25	1	No	active	no	None	none	0	0	0	sevo	LMA	GA+epidural/caudal	Uro	8.23959345430597	UC	fen IV	None	Sevo	Air	90	180	1-ÁÕ.¤.	No need O2	11988	5295.2	7192.8	4795.2	0	6200	0
42	168	2	2	0	95	99	No	96	No	no	26	hydrocel	29	<=6	female	10.6	14	75	1	2	No	never	no	None	none	0	0	0	sevo	LMA	GA+epidural/caudal	Uro	8.21743853773019	UC	fen IV	None	Sevo	Air	65	30	1-ÁÕ.¤.	No need O2	11905	4812	7143	4762	0	6200	0
43	169	2	2	0	225	99	No	97	No	no	26	hydrocel	144	>6	male	27	3	137	14	1	No	never	yes	None	none	0	0	0	sevo	LMA	GA+PNB	Uro	8.61830469278465	UC	fen IV	None	Sevo	Air	125	100	1-ÁÕ.¤.	No need O2	11432	4872.8	6859.2	4572.8	0	3900	0
44	170	2	2	0	125	98	No	99	No	no	26	hydrocel	47	<=6	female	14.5	38	107	97	2	No	never	yes	None	none	0	0	0	sevo	LMA	GA+PNB	Uro	8.01565761455734	Comptroller General Department	fen IV	None	Sevo	Air	70	55	1-ÁÕ.¤.	No need O2	11228	5191.2	6736.8	4491.2	0	6200	0
45	172	1	1	1	5	90	No	97	No	mod	29	hydrocel	14	<=6	male	10	50	98	75	2	No	active	no	None	none	0	0	0	sevo	LMA	GA+epidural/caudal	Uro	8.24564690087386	UC	fen IV	None	Sevo	Air	100	70	1-ÁÕ.¤.	No need O2	9711	4384.4	5826.6	3884.4	0	3900	0
46	174	2	2	0	215	99	No	96	No	no	29	hydrocel	24	<=6	male	16	99	97	99	2	No	active	no	None	none	0	0	0	sevo	LMA	GA+epidural/caudal	Uro	8.23774380389093	Comptroller General Department	fen IV	None	Sevo	Air	80	135	1-ÁÕ.¤.	No need O2	9681	5872.4	5808.6	3872.4	0	3900	0
47	175	2	2	0	180	97	No	98	No	no	29	hydrocel	13	<=6	male	10	63	72.5	25	2	No	never	no	None	none	0	0	0	sevo	LMA	GA+epidural/caudal	Uro	8.10711747075039	UC	fen IV	None	Sevo	N2O	70	110	1-ÁÕ.¤.	No need O2	8818	4127.2	5290.8	3527.2	0	3500	0
48	178	2	2	0	155	96	No	96	No	no	26	hydrocel	58	<=6	male	13.1	1	102	1	2	No	active	no	None	none	0	0	0	propofol	LMA	GA+epidural/caudal	Uro	8.00969535774292	UC	fen IV	None	Sevo	Air	65	90	1-ÁÕ.¤.	No need O2	8910	4964	5346	3564	0	3900	0
49	179	2	2	0	315	99	No	96	No	no	26	hydrocel	118	>6	male	33	63	130	38	2	No	never	yes	None	none	0	0	0	sevo	LMA	GA+PNB	Uro	8.48135873840702	UC	fen IV	None	Sevo	Air	75	240	1-ÁÕ.¤.	No need O2	10724	4369.6	6434.4	4289.6	0	3900	0
50	180	2	2	0	155	99	No	99	No	no	26	hydrocel	77	>6	male	23	63	127	99	2	No	never	no	None	none	0	0	0	sevo	LMA	GA+PNB	Uro	8.42551640284433	UC	fen IV	None	Sevo	Air	65	90	1-ÁÕ.¤.	No need O2	10462	4434.8	6277.2	4184.8	0	3900	0
51	181	1	1	1	25	90	No	97	No	mod	26	hydrocel	14	<=6	male	11	75	76	50	2	No	active	no	None	none	0	0	0	sevo	LMA	GA+epidural/caudal	Uro	8.05484022110102	self payment	fen IV	None	Sevo	Air	80	80	1-ÁÕ.¤.	No need O2	10024	4059.6	6014.4	4009.6	0	4875	0
52	182	2	2	0	130	99	No	99	No	no	26	hydrocel	8	<=6	male	6.4	1	65	14	2	No	active	no	None	none	0	0	0	sevo	LMA	GA+epidural/caudal	Uro	8.13593277200489	UC	fen IV	Sevo	Sevo	Air	60	70	1-ÁÕ.¤.	No need O2	9315	4726	5589	3726	0	3900	0
53	183	2	2	0	155	99	No	99	No	no	26	hydrocel	10	<=6	male	9.7	86	65	1	3	No	active	no	None	none	0	0	0	sevo	LMA	GA+PNB	Uro	8.29729437026692	UC	fen IV	None	Sevo	Air	55	100	<1	No need O2	9913	4065.2	5947.8	3965.2	0	3900	0
54	184	2	2	0	175	99	No	97	No	no	26	hydrocel	42	<=6	female	13	25	98	50	2	No	never	no	None	none	0	0	0	sevo	LMA	GA+epidural/caudal	Uro	7.8578675593318	self payment	fen IV	None	Sevo	Air	115	60	1-ÁÕ.¤.	No need O2	8486	4394.4	5091.6	3394.4	0	3900	0
55	185	1	1	15	50	83	Wheezing	97	Wheezing	severe	26	hydrocel	92	>6	male	18	3	113	3	1	No	never	no	None	none	0	0	0	sevo	LMA	GA+PNB	Uro	8.44290058683438	Comptroller General Department	fen IV	None	Sevo	N2O	50	125	<1	No need O2	10542	5216.8	6325.2	4216.8	0	3900	0
56	186	1	1	1	70	75	No	96	No	severe	26	hydrocel	35	<=6	female	13	38	95	63	1	No	active	no	None	none	0	0	0	sevo	LMA	GA+epidural/caudal	Uro	7.82564473221999	self payment	fen IV	None	Sevo	Air	80	100	1-ÁÕ.¤.	No need O2	8404	3661.6	5042.4	3361.6	0	3900	0
57	187	2	2	0	180	99	No	97	No	no	26	hydrocel	77	>6	male	24	63	118	63	1	No	active	no	None	none	0	0	0	sevo	LMA	GA+epidural/caudal	Uro	8.16507925880507	UC	fen IV	None	Sevo	Air	30	150	<1	No need O2	9416	4266.4	5649.6	3766.4	0	3900	0
58	188	2	2	0	140	99	No	99	No	no	26	hydrocel	60	<=6	female	15.9	25	108	50	1	No	never	yes	None	none	0	0	0	sevo	LMA	GA+PNB	Uro	8.15334975799889	self payment	fen IV	None	Sevo	Air	60	80	1-ÁÕ.¤.	No need O2	9375	4750	5625	3750	0	3900	0
59	189	2	2	0	310	97	No	97	No	no	26	hydrocel	60	<=6	male	13	1	102	14	2	Recent	never	no	None	none	0	0	0	sevo	LMA	GA+epidural/caudal	Uro	8.27154837475551	UC	fen IV	Sevo	Sevo	Air	70	240	1-ÁÕ.¤.	No need O2	9811	4224.4	5886.6	3924.4	0	3900	0
60	190	2	2	0	155	99	No	97	No	no	26	hydrocel	48	<=6	male	12.3	2	95.5	14	2	No	active	no	None	none	0	0	0	sevo	LMA	GA+PNB	Uro	8.1056094022999	self payment	fen IV	None	Sevo	Air	75	80	1-ÁÕ.¤.	No need O2	9213	3885.2	5527.8	3685.2	0	3900	0
61	191	2	2	0	255	99	No	97	No	no	26	hydrocel	38	<=6	male	14.2	50	98	63	1	No	never	no	None	none	0	0	0	sevo	LMA	GA+epidural/caudal	Uro	8.26436332973167	UC	fen IV	None	Sevo	Air	75	180	1-ÁÕ.¤.	No need O2	9783	4013.2	5869.8	3913.2	0	3900	0
62	192	2	2	0	175	99	No	95	No	no	26	hydrocel	131	>6	male	40	63	153	97	2	No	never	no	None	none	0	0	0	propofol	LMA	GA+PNB	Uro	8.23906533176927	Comptroller General Department	fen IV	None	Sevo	Air	65	110	1-ÁÕ.¤.	No need O2	9686	3894.4	5811.6	3874.4	0	3900	0
63	193	2	2	0	255	99	No	97	No	no	26	hydrocel	68	<=6	male	26	97	119	86	2	No	never	no	None	none	0	0	0	sevo	LMA	GA+epidural/caudal	Uro	8.13593277200489	Comptroller General Department	fen IV	None	Sevo	N2O	75	180	1-ÁÕ.¤.	No need O2	9315	3876	5589	3726	0	3900	0
64	194	2	2	0	200	99	No	96	No	no	26	hydrocel	66	<=6	male	17	25	110	50	2	No	active	no	None	none	0	0	0	sevo	LMA	GA+epidural/caudal	Uro	7.92768504561578	UC	fen IV	None	Sevo	Air	35	165	<1	No need O2	8673	4469.2	5203.8	3469.2	0	3900	0
65	195	2	2	0	170	98	No	98	No	no	26	hydrocel	33	<=6	female	13	50	89	38	1	No	never	no	None	none	0	0	0	sevo	LMA	GA+epidural/caudal	Uro	8.35960327084147	self payment	fen IV	None	Sevo	Air	80	90	1-ÁÕ.¤.	No need O2	12471	5088.4	7482.6	4988.4	0	6200	0
66	196	1	1	1	15	89	No	99	No	mod	30	hydrocel	92	>6	male	33	97	129	86	1	No	active	no	None	none	0	0	0	sevo	mask	GA+PNB	Uro	7.45414107814668	UC	fen IV	Sevo	Sevo	N2O	45	115	<1	No need O2	4927	2570.8	2956.2	1970.8	0	1200	0
67	197	2	2	0	180	99	No	98	No	no	30	hydrocel	95	>6	male	25.3	63	128	50	1	No	active	yes	None	none	0	0	0	sevo	LMA	GA+PNB	Uro	7.81601383915903	government corporation	fen IV	None	Sevo	N2O	60	120	1-ÁÕ.¤.	No need O2	5680	2272	3408	2272	0	1200	0
68	198	2	2	0	165	99	No	97	No	no	30	hydrocel	98	>6	male	26.5	63	129	63	2	No	never	yes	None	none	0	0	0	propofol	LMA	GA+PNB	Uro	7.86901937649902	Comptroller General Department	fen IV	None	Sevo	Air	65	100	1-ÁÕ.¤.	No need O2	5815	2426	3489	2326	0	1200	0
69	199	2	2	0	115	96	No	97	No	no	30	hydrocel	97	>6	male	35	97	135	97	2	No	never	no	None	none	0	0	0	sevo	mask	GA+PNB	Uro	7.59085212368858	UC	fen IV	None	Sevo	N2O	55	60	<1	No need O2	5180	2372	3108	2072	0	1200	0
70	200	2	2	0	120	98	No	99	No	no	30	hydrocel	59	<=6	male	15	14	110	63	1	No	never	no	None	none	0	0	0	sevo	LMA	GA+PNB	Uro	7.66809370908241	self payment	fen IV	None	Sevo	Air	60	60	1-ÁÕ.¤.	No need O2	5339	3135.6	3203.4	2135.6	0	1200	0
71	224	1	1	5	75	96	No	94	No	mod	26	hydrocel	12	<=6	male	12	99	82	99	1	No	active	no	None	none	0	0	0	sevo	LMA	GA+epidural/caudal	Uro	8.10530751550515	UC	fen IV	None	Sevo	Air	70	135	1-ÁÕ.¤.	No need O2	9212	4184.8	5527.2	3684.8	0	3900	0
72	225	2	2	0	280	99	No	95	No	no	26	hydrocel	112	>6	male	44	99	135.5	63	2	No	active	yes	None	none	0	0	0	sevo	LMA	GA+PNB	Uro	8.39683183474505	UC	fen IV	Sevo	Sevo	N2O	80	200	1-ÁÕ.¤.	No need O2	10333	4333.2	6199.8	4133.2	0	3900	0
73	226	2	2	0	195	99	No	97	No	no	26	hydrocel	48	<=6	male	13	3	70	1	2	Recent	active	no	None	none	0	0	0	sevo	LMA	GA+epidural/caudal	Uro	7.96102146588337	UC	fen IV	None	Sevo	N2O	75	120	1-ÁÕ.¤.	No need O2	8767	4006.8	5260.2	3506.8	0	3900	0
74	227	2	2	0	285	98	No	96	No	no	26	hydrocel	76	>6	female	16	3	111	25	1	No	active	no	None	none	0	0	0	propofol	LMA	GA+epidural/caudal	Uro	8.50673873351238	UC	fen IV	None	Sevo	Air	65	220	1-ÁÕ.¤.	No need O2	13148	5459.2	7888.8	5259.2	0	6200	0
75	228	2	2	0	130	95	No	99	No	no	26	hydrocel	24	<=6	male	13	63	89	63	1	No	active	yes	None	none	0	0	0	sevo	LMA	GA+epidural/caudal	Uro	7.92443418488756	self payment	fen IV	None	Sevo	Air	60	70	1-ÁÕ.¤.	No need O2	8664	3515.6	5198.4	3465.6	0	3900	0
76	229	1	1	1	20	92	No	97	No	mod	26	hydrocel	73	>6	female	21.5	63	113	50	2	No	never	yes	None	none	0	0	0	sevo	LMA	GA+epidural/caudal	Uro	8.00603417874901	self payment	fen IV	None	Sevo	Air	65	270	1-ÁÕ.¤.	No need O2	8899	4159.6	5339.4	3559.6	0	3900	0
77	230	2	2	0	160	99	No	98	No	no	26	hydrocel	63	<=6	male	16	25	105	25	1	No	active	no	None	none	0	0	0	sevo	LMA	GA+epidural/caudal	Uro	7.95402108727804	UC	fen IV	None	Sevo	Air	70	90	1-ÁÕ.¤.	No need O2	8747	4098.8	5248.2	3498.8	0	3900	0
78	231	2	2	0	110	99	No	99	No	no	26	hydrocel	26	<=6	male	16	99	97	99	2	No	active	no	None	none	0	0	0	sevo	LMA	GA+epidural/caudal	Uro	7.87663846097546	UC	fen IV	None	Sevo	Air	50	60	<1	No need O2	8535	3464	5121	3414	0	3900	0
79	232	2	2	0	140	99	No	99	No	no	26	hydrocel	111	>6	male	24	25	127	38	1	No	never	no	None	none	0	0	0	sevo	LMA	GA only	Uro	7.96623977655947	UC	fen IV	None	Sevo	Air	65	75	1-ÁÕ.¤.	No need O2	8782	3562.8	5269.2	3512.8	0	3900	0
80	233	2	2	0	185	99	No	99	No	no	26	hydrocel	52	<=6	male	12.8	38	88	38	2	No	never	yes	None	none	0	0	0	sevo	LMA	GA+epidural/caudal	Uro	8.17919979842309	self payment	fen IV	None	Sevo	Air	75	110	1-ÁÕ.¤.	No need O2	9466	12786.4	5679.6	3786.4	0	3900	0
81	237	1	1	2	215	99	No	92	No	mod	27	urethropl	45	<=6	male	23	99	108	97	2	Active	never	yes	None	none	1	1	0	sevo	LMA	GA+epidural/caudal	Uro	8.96966910379376	Comptroller General Department	fen IV	None	Sevo	N2O	170	105	1-ÁÕ.¤.	No need O2	15861	9159.468493	9516.6	6344.4	300	6000	140
82	238	2	2	0	230	99	No	99	No	no	27	urethropl	83	>6	male	17	3	115	25	2	No	never	no	None	none	1	0	1	sevo	LMA	GA+epidural/caudal	Uro	9.10564630086152	UC	fen IV	None	Sevo	Air	180	50	1-ÁÕ.¤.	No need O2	17006	7131.167123	10203.6	6802.4	300	6000	210
83	239	2	2	0	90	99	No	99	No	no	28	urethropl	114	>6	male	22	3	125	14	2	No	active	no	None	none	1	1	0	sevo	LMA	GA+PNB	Uro	8.3478273457825	UC	fen IV	None	Sevo	N2O	60	30	1-ÁÕ.¤.	No need O2	12221	6217.167123	7332.6	4888.4	300	6000	140
84	240	2	2	0	140	99	No	99	No	no	28	urethropl	46	<=6	male	16	50	106	86	1	No	never	no	None	none	1	1	0	sevo	LMA	GA+epidural/caudal	Uro	8.69634305704456	UC	Epi nar	None	Sevo	N2O	110	30	1-ÁÕ.¤.	No need O2	13981	9907.468493	8388.6	5592.4	300	6000	210
85	241	2	2	0	150	99	No	98	No	no	27	urethropl	98	>6	male	19	3	121	25	2	No	never	no	None	none	1	1	0	sevo	LMA	GA only	Uro	8.59304250369967	UC	fen IV	None	Sevo	Air	95	55	1-ÁÕ.¤.	No need O2	13394	6315.134247	8036.4	5357.6	300	6000	289
86	242	2	2	0	225	99	No	98	No	no	28	urethropl	135	>6	male	21	1	125	1	2	No	never	no	None	none	0	0	0	sevo	LMA	GA+PNB	Uro	8.74065669154137	UC	fen IV	None	Sevo	Air	135	90	1-ÁÕ.¤.	No need O2	14252	6200.8	8551.2	5700.8	0	6000	0
87	243	2	2	0	175	99	No	99	No	no	28	urethropl	79	>6	male	13	1	108	3	2	No	never	yes	None	none	0	0	0	sevo	LMA	GA only	Uro	8.6020856584342	UC	fen IV	None	Sevo	Air	115	60	1-ÁÕ.¤.	No need O2	13443	6877.2	8065.8	5377.2	0	6000	0
88	250	2	2	0	105	99	No	96	No	no	28	urethropl	82	>6	male	20	38	119	63	2	No	active	yes	None	none	2	1	1	sevo	LMA	GA only	Uro	8.60666819784384	UC	fen IV	None	Sevo	Air	75	30	1-ÁÕ.¤.	No need O2	13468	9244.734247	8080.8	5387.2	600	6000	420
89	251	2	2	0	135	99	No	97	No	no	28	urethropl	146	>6	male	23.2	1	130	1	2	No	never	no	None	none	1	1	0	sevo	LMA	GA only	Uro	8.36217546914963	UC	fen IV	None	Sevo	Air	60	75	1-ÁÕ.¤.	No need O2	12282	8307.320548	7369.2	4912.8	300	6000	210
90	252	2	2	0	200	99	No	97	No	no	27	urethropl	96	>6	male	25	50	120	25	1	No	never	yes	None	none	0	0	0	sevo	LMA	GA only	Uro	8.47261414801827	UC	fen IV	None	Sevo	Air	110	90	1-ÁÕ.¤.	No need O2	12782	5312.8	7669.2	5112.8	0	6000	0
91	253	2	2	0	120	99	No	98	No	no	28	urethropl	74	>6	male	19.3	38	115	50	1	No	never	no	None	none	0	0	0	sevo	LMA	GA only	Uro	8.17357548663415	UC	fen IV	None	Sevo	Air	40	80	<1	No need O2	11546	7618.4	6927.6	4618.4	0	6000	0
92	254	2	2	0	200	99	No	95	No	no	27	urethropl	57	<=6	male	14	3	107	63	1	No	active	yes	None	none	0	0	0	sevo	LMA	GA+epidural/caudal	Uro	8.78370269863522	Comptroller General Department	Epi nar	None	Sevo	Air	130	70	1-ÁÕ.¤.	No need O2	14527	6210.8	8716.2	5810.8	0	6000	0
93	255	2	2	0	220	99	No	96	No	no	28	urethropl	38	<=6	male	13	25	94	38	1	No	never	yes	None	none	1	1	0	sevo	LMA	GA+epidural/caudal	Uro	8.80372460211062	Comptroller General Department	fen IV	None	Sevo	Air	110	110	1-ÁÕ.¤.	No need O2	14659	8536.20274	8795.4	5863.6	300	6000	210
94	256	1	1	1	10	91	No	97	No	mod	28	urethropl	88	>6	male	15	1	105	1	1	No	never	no	None	none	5	1	1	propofol	LMA	GA+epidural/caudal	Uro	9.50017013648542	Comptroller General Department	Epi nar	None	Sevo	N2O	165	35	1-ÁÕ.¤.	No need O2	21362	18120.14247	12817.2	8544.8	1500	6000	910
95	257	2	2	0	185	99	No	98	No	no	28	urethropl	66	<=6	male	18	38	105	14	1	No	active	no	None	none	4	1	1	sevo	LMA	GA+epidural/caudal	Uro	9.4837206597171	UC	fen IV	None	Sevo	Air	140	45	1-ÁÕ.¤.	No need O2	21144	9909.654795	12686.4	8457.6	1500	6000	840
96	258	2	2	0	150	99	No	98	No	no	28	urethropl	98	>6	male	19	3	121	25	2	No	never	no	None	none	1	1	0	propofol	LMA	GA only	Uro	8.59304250369967	UC	fen IV	None	Sevo	Air	95	55	1-ÁÕ.¤.	No need O2	13394	6479.517808	8036.4	5357.6	300	6000	0
97	259	2	2	0	160	99	No	98	No	no	28	urethropl	99	>6	male	19	3	115	1	2	Active	never	yes	None	none	4	1	1	sevo	LMA	GA+epidural/caudal	Uro	9.38915578944085	UC	fen IV	None	Sevo	Air	120	40	1-ÁÕ.¤.	No need O2	19958	12428.40548	11974.8	7983.2	1200	6000	840
98	261	1	1	1	110	90	others	96	No	mod	2	resecteye	36.5	<=6	male	13.5	38	84	1	2	No	active	no	None	none	1	1	0	sevo	ETT	GA only	Eye	8.25790419346567	UC	fen IV	NDMR	Sevo	Air	120	30	1-ÁÕ.¤.	No need O2	12858	7000.734247	7714.8	5143.2	300	7000	280
99	269	2	2	0	105	99	No	95	No	no	2	resecteye	37	<=6	male	14	50	98	75	1	No	active	yes	None	none	1	1	0	sevo	ETT	GA only	Eye	8.00903068506973	UC	fen IV	NDMR	Sevo	Air	75	30	1-ÁÕ.¤.	No need O2	11808	5219.090411	7084.8	4723.2	300	6800	140
100	277	2	2	0	140	99	No	99	No	no	10	minorE	61	<=6	male	17	38	110	63	1	No	active	yes	None	none	0	0	0	propofol	ETT	GA only	Eye	7.30586003268401	UC	fen IV	NDMR	Sevo	Air	50	90	<1	No need O2	5389	2655.6	3233.4	2155.6	0	1900	0
101	286	1	1	1	20	92	No	97	No	mod	25	excisionSuper	11	<=6	female	8.8	63	72	50	1	No	never	no	None	none	0	0	0	sevo	LMA	GA+epidural/caudal	Others	8.45723085024355	Comptroller General Department	fen IV	None	Sevo	N2O	75	60	1-ÁÕ.¤.	No need O2	12459	5583.6	7475.4	4983.6	0	5750	0
102	287	2	2	0	110	99	No	98	No	no	25	excisionSuper	19.5	<=6	male	15	99	90	99	1	No	never	no	None	none	0	0	0	sevo	LMA	GA only	Others	7.86326672400957	self payment	fen IV	None	Sevo	N2O	40	70	<1	No need O2	6600	2840	3960	2640	0	2000	0
103	288	2	2	0	185	99	No	99	No	no	25	excisionSuper	165.5	>6	male	38	25	162	63	2	Recent	active	yes	None	none	0	0	0	propofol	ETT	GA only	Others	8.46421426662535	UC	fen IV	NDMR	Sevo	Air	95	90	1-ÁÕ.¤.	No need O2	11242	4556.8	6745.2	4496.8	0	4500	0
104	289	2	2	0	120	99	No	99	No	no	25	excisionSuper	12	<=6	male	14.5	99	82.5	99	1	No	active	yes	None	none	0	0	0	sevo	ETT	GA only	Others	8.30647216010058	self payment	fen IV	Propofol	Sevo	Air	75	45	1-ÁÕ.¤.	No need O2	10550	4320	6330	4220	0	4500	0
105	290	2	2	0	160	99	No	99	No	no	25	excisionSuper	134	>6	male	29	25	140	38	1	No	never	yes	None	none	0	0	0	propofol	LMA	GA only	Others	8.29104513108173	UC	fen IV	None	Sevo	Air	100	60	1-ÁÕ.¤.	No need O2	10688	6275.2	6412.8	4275.2	0	4700	0
106	291	1	1	1	10	94	No	98	No	mod	25	excisionSuper	38	<=6	male	18	86	107	99	2	No	never	yes	None	none	0	0	0	sevo	ETT	GA only	Others	8.21878715560148	UC	fen IV	Sevo	Sevo	Air	80	90	1-ÁÕ.¤.	No need O2	8510	4404	5106	3404	0	2800	0
107	292	2	2	0	110	99	No	99	No	no	25	excisionSuper	26.5	<=6	male	12	25	87	50	2	No	active	no	None	none	0	0	0	sevo	LMA	GA only	Others	7.96693349840484	UC	fen IV	None	Sevo	Air	40	70	<1	No need O2	6884	2953.6	4130.4	2753.6	0	2000	0
108	293	2	2	0	165	99	No	97	No	no	25	excisionSuper	56.5	<=6	male	16.6	38	107	63	1	No	active	no	None	none	0	0	0	sevo	ETT	GA only	Others	7.85709386490249	UC	fen IV	NDMR	Sevo	Air	55	110	<1	No need O2	6534	3613.6	3920.4	2613.6	0	1950	0
109	294	2	2	0	90	99	No	98	No	no	25	excisionSuper	43	<=6	female	16.5	63	106	97	2	Recent	active	no	None	none	0	0	0	sevo	ETT	GA only	Others	7.89506349809157	Comptroller General Department	fen IV	NDMR	Sevo	Air	50	40	<1	No need O2	6634	3153.6	3980.4	2653.6	0	1950	0
110	295	2	2	0	240	99	No	95	No	no	25	excisionSuper	69.5	<=6	male	17.3	25	107	25	1	No	active	yes	None	none	0	0	0	sevo	LMA	GA only	Others	7.93128476152589	UC	fen IV	None	Sevo	N2O	70	170	1-ÁÕ.¤.	No need O2	7783	3613.2	4669.8	3113.2	0	3000	0
111	296	1	1	1	5	75	No	80	No	severe	25	excisionSuper	118	>6	female	33.7	38	129	25	2	Recent	never	no	None	none	0	0	0	sevo	ETT	GA only	Others	7.86557175768479	Comptroller General Department	fen IV	NDMR	Sevo	Air	65	80	1-ÁÕ.¤.	No need O2	7906	3662.4	4743.6	3162.4	0	3300	0
112	297	2	2	0	155	99	No	96	No	no	25	excisionSuper	67	<=6	male	16	14	110	38	1	No	never	no	None	none	0	0	0	sevo	ETT	GA only	Others	7.70255611326858	UC	fen IV	Sevo	Sevo	N2O	75	80	1-ÁÕ.¤.	No need O2	7214	2985.6	4328.4	2885.6	0	3000	0
113	298	2	2	0	240	99	No	96	No	no	23	excisionSuper	168	>6	female	42	38	166	99	2	Active	active	yes	None	none	0	0	0	propofol	ETT	GA only	Others	8.04398443122155	Comptroller General Department	fen IV	NDMR	Sevo	Air	70	170	1-ÁÕ.¤.	No need O2	7515	3066	4509	3006	0	2400	0
114	299	2	2	0	140	99	No	97	No	no	25	excisionSuper	63	<=6	male	13.5	1	110	63	2	No	active	yes	None	none	0	0	0	sevo	LMA	GA only	Others	7.44366368311559	UC	fen IV	None	Sevo	Air	30	110	<1	No need O2	5709	2783.6	3425.4	2283.6	0	2000	0
115	300	2	2	0	105	95	No	97	No	no	25	excisionSuper	35	<=6	female	13.5	50	94	50	2	No	active	no	None	none	0	0	0	sevo	ETT	GA only	Others	7.97004930497614	Comptroller General Department	fen IV	Propofol	Sevo	Air	45	60	<1	No need O2	8193	3377.2	4915.8	3277.2	0	3300	0
116	301	1	1	1	10	92	No	98	No	mod	26	hydrocel	27	<=6	female	12.5	63	88.2	63	2	No	never	yes	None	none	0	0	0	propofol	LMA	GA+epidural/caudal	Uro	8.07464907506665	UC	fen IV	None	Sevo	Air	60	100	1-ÁÕ.¤.	No need O2	9112	4644.8	5467.2	3644.8	0	3900	0
117	302	2	2	0	100	99	No	98	No	no	30	hydrocel	71	<=6	male	33	99	114	50	2	No	never	yes	None	none	1	1	0	sevo	LMA	GA only	Uro	8.67931204089267	private insurance	fen IV	Propofol	Sevo	Air	70	30	1-ÁÕ.¤.	No need O2	9080	8104.60274	5448	3632	300	1200	210
118	303	2	2	0	205	99	No	95	No	no	26	hydrocel	59	<=6	female	15	25	103	25	2	No	active	yes	None	none	0	0	0	sevo	LMA	GA+epidural/caudal	Uro	8.23774380389093	UC	fen IV	None	Sevo	Air	75	130	1-ÁÕ.¤.	No need O2	11981	4992.4	7188.6	4792.4	0	6200	0
119	304	2	2	0	115	99	No	98	No	no	26	hydrocel	54	<=6	male	16.9	50	104	50	2	No	active	yes	None	none	0	0	0	sevo	LMA	GA+epidural/caudal	Uro	8.09285102753838	UC	fen IV	None	Sevo	Air	55	60	<1	No need O2	9171	4168.4	5502.6	3668.4	0	3900	0
120	305	2	2	0	160	99	No	97	No	no	26	hydrocel	146	>6	female	29	14	138	14	1	No	never	no	None	none	0	0	0	sevo	LMA	GA only	Uro	7.78280726283969	Comptroller General Department	fen IV	None	Sevo	Air	60	100	1-ÁÕ.¤.	No need O2	8299	4319.6	4979.4	3319.6	0	3900	0
121	306	1	1	1	10	86	No	99	No	mod	36	urodilate	51	<=6	female	12	1	97	25	2	Recent	never	no	None	none	0	0	0	sevo	mask	GA only	Uro	7.19368581839511	UC	fen IV	None	Sevo	Air	30	115	<1	No need O2	4781	2912.4	2868.6	1912.4	0	1450	0
122	308	2	2	0	75	98	No	99	No	no	36	urodilate	27	<=6	male	9.9	3	86	38	2	No	active	no	None	none	0	0	0	sevo	LMA	GA only	Uro	7.1420365747068	UC	fen IV	None	Sevo	Air	55	20	<1	No need O2	4714	1985.6	2828.4	1885.6	0	1450	0
123	309	2	2	0	60	99	No	99	No	no	36	urodilate	8	<=6	female	6.3	14	70	63	2	No	active	no	None	none	0	0	0	sevo	LMA	GA only	Uro	7.10496544826984	UC	fen IV	None	Sevo	Air	15	45	<1	No need O2	3968	1787.2	2380.8	1587.2	0	750	0
124	310	2	2	0	115	99	No	98	No	no	36	urodilate	61	<=6	male	14.6	3	104	25	2	No	active	yes	None	none	0	0	0	propofol	LMA	GA only	Uro	7.54802896993501	UC	fen IV	None	Sevo	Air	40	75	<1	No need O2	5747	3798.8	3448.2	2298.8	0	1850	0
125	311	2	2	0	60	99	No	99	No	no	36	urodilate	69	<=6	male	24	75	113	50	1	No	active	no	None	none	0	0	0	sevo	mask	GA only	Uro	6.0913098820777	UC	fen IV	None	Sevo	N2O	30	30	<1	No need O2	3892	2056.8	2335.2	1556.8	0	1450	0
126	312	2	2	0	90	99	No	98	No	no	37	urodilate	21	<=6	male	12.8	63	85	63	2	No	active	no	None	none	0	0	0	sevo	mask	GA only	Uro	6.58340922215876	UC	fen IV	None	Sevo	Air	20	70	<1	No need O2	3173	2469.2	1903.8	1269.2	0	450	0
127	313	2	2	0	95	99	No	99	No	no	37	urodilate	93	>6	male	18.5	3	110	1	2	Recent	never	yes	None	none	0	0	0	sevo	mask	GA only	Uro	7.31188616407716	UC	fen IV	None	Sevo	Air	15	80	<1	No need O2	3948	2579.2	2368.8	1579.2	0	450	0
128	314	2	2	0	100	98	No	98	No	no	37	urodilate	94	>6	male	17.9	1	116	14	2	Active	never	no	None	none	0	0	0	sevo	mask	GA+PNB	Uro	7.46508273639955	UC	fen IV	None	Sevo	N2O	30	70	<1	No need O2	4196	2178.4	2517.6	1678.4	0	450	0
129	315	2	2	0	55	99	No	97	No	no	36	urodilate	15	<=6	female	8.7	38	70	1	2	No	active	yes	None	none	0	0	0	sevo	LMA	GA only	Uro	7.4593388952203	UC	fen IV	None	Sevo	Air	25	30	<1	No need O2	3986	1794.4	2391.6	1594.4	0	250	0
130	318	2	2	0	105	97	No	96	No	no	36	urodilate	9	<=6	female	7	38	67	25	3	No	never	no	None	none	0	0	0	sevo	LMA	GA only	Others	8.09193345597989	UC	fen IV	None	Sevo	Air	55	50	<1	No need O2	8718	3787.2	5230.8	3487.2	0	3450	0
131	324	2	2	0	210	99	No	99	No	no	32	gastrosc	95	>6	male	20	14	120	25	2	No	never	no	None	none	0	0	0	sevo	ETT	GA only	Others	8.8495139654864	UC	fen IV	NDMR	Sevo	Air	130	80	1-ÁÕ.¤.	No need O2	13071	6228.4	7842.6	5228.4	0	4100	0
132	328	2	2	0	70	99	No	99	No	no	33	gastrosc	89	>6	male	19	14	120	38	2	No	active	yes	None	none	0	0	0	propofol	ETT	GA only	Others	6.52356230614951	UC	fen IV	Succinyl	Sevo	Air	20	50	<1	No need O2	4781	2012.4	2868.6	1912.4	0	2100	0
133	330	2	2	0	105	99	No	95	No	no	33	gastrosc	145	>6	female	31.3	14	144	38	3	No	active	no	None	none	0	0	0	propofol	ETT	GA only	Others	8.14960173573616	UC	fen IV	NDMR	Sevo	Air	40	65	<1	No need O2	7762	5104.8	4657.2	3104.8	0	2300	0
134	331	2	2	0	245	99	No	97	No	no	33	gastrosc	91	>6	male	18.7	3	116	14	2	No	never	yes	None	none	0	0	0	sevo	ETT	GA only	Others	8.70748291785937	Comptroller General Department	fen IV	NDMR	Sevo	Air	140	105	1-ÁÕ.¤.	No need O2	10248	5399.2	6148.8	4099.2	0	2200	0
135	333	2	2	0	150	99	No	99	No	no	34	gastrosc	124.5	>6	female	33	63	145	86	1	No	active	no	None	none	0	0	0	propofol	ETT	GA only	Others	7.16317239084664	UC	fen IV	NDMR	None	Air	45	105	<1	No need O2	5391	4656.4	3234.6	2156.4	0	2100	0
136	334	2	2	0	95	99	No	98	No	no	34	gastrosc	138.5	>6	male	22.2	1	133	14	2	No	active	yes	None	none	0	0	0	propofol	ETT	GA only	Others	6.49223983502047	Comptroller General Department	fen IV	Succinyl	Sevo	Air	25	70	<1	No need O2	4760	2004	2856	1904	0	2100	0
137	335	2	2	0	125	99	No	96	No	no	34	gastrosc	72.5	<=6	male	13	1	100	1	2	No	active	no	None	none	0	0	0	sevo	ETT	GA only	Others	6.67959918584438	self payment	fen IV	NDMR	Sevo	Air	45	80	<1	No need O2	4896	3558.4	2937.6	1958.4	0	2100	0
138	337	1	1	1	60	82	others	98	No	severe	33	gastrosc	97	>6	female	22	38	121	38	2	No	never	no	None	none	0	0	0	sevo	ETT	GA only	Others	8.146419323098	UC	fen IV	NDMR	Sevo	Air	70	60	1-ÁÕ.¤.	No need O2	7951	3780.4	4770.6	3180.4	0	2500	0
139	339	2	2	0	100	99	No	99	No	no	33	gastrosc	113.5	>6	female	40	86	140	86	1	No	never	yes	None	none	0	0	0	sevo	ETT	GA only	Others	6.99209642741589	self payment	fen IV	NDMR	Sevo	Air	40	60	<1	No need O2	5188	3575.2	3112.8	2075.2	0	2100	0
140	342	2	2	0	100	96	No	99	No	no	34	gastrosc	83.5	>6	male	18.6	14	114	25	2	Recent	never	yes	None	none	0	0	0	sevo	ETT	GA only	Others	6.53378883793334	Comptroller General Department	fen IV	Sevo	Sevo	Air	30	70	<1	No need O2	4988	2095.2	2992.8	1995.2	0	2300	0
141	347	2	2	0	65	99	No	98	No	no	9	minorE	46	<=6	male	15	38	105	86	2	No	never	no	None	none	0	0	0	sevo	mask	GA only	Eye	6.27287700654617	self payment	none	None	Sevo	Air	35	30	<1	No need O2	3330	1412	1998	1332	0	800	0
142	348	2	2	0	65	99	No	99	No	no	10	minorE	97	>6	male	19.5	14	127	63	2	No	never	no	None	none	0	0	0	sevo	mask	GA only	Eye	6.53524127101366	Comptroller General Department	fen IV	None	Sevo	Air	20	45	<1	No need O2	3489	1415.6	2093.4	1395.6	0	800	0
143	349	2	2	0	120	99	No	98	No	no	10	minorE	134.5	>6	male	35.5	63	144	63	2	No	never	no	None	none	0	0	0	propofol	ETT	GA only	Eye	7.39264752072162	Comptroller General Department	fen IV	NDMR	Sevo	Air	60	60	1-ÁÕ.¤.	No need O2	4424	2269.6	2654.4	1769.6	0	800	0
144	350	2	2	0	95	99	No	97	No	no	9	minorE	11	<=6	male	8.9	38	66	1	1	No	active	no	None	none	0	0	0	sevo	mask	GA only	Eye	6.24222326545517	UC	none	None	Sevo	Air	35	60	<1	No need O2	3314	1525.6	1988.4	1325.6	0	800	0
145	396	1	1	1	45	91	others	98	No	mod	25	excisionSuper	39	<=6	male	11.8	3	90	14	2	No	active	no	None	none	0	0	0	sevo	ETT	GA only	Others	7.94413749111411	UC	fen IV	Sevo	Isoflurane	Air	55	60	<1	No need O2	6769	5707.6	4061.4	2707.6	0	1950	0
146	397	2	2	0	185	99	No	99	No	no	25	excisionSuper	126	>6	female	29.5	38	145	75	1	No	never	no	None	none	0	0	0	sevo	ETT	GA only	Others	8.0471895621705	government corporation	fen IV	NDMR	Desflurane	Air	65	120	1-ÁÕ.¤.	No need O2	7275	3010	4365	2910	0	2150	0
147	398	2	2	0	85	96	No	95	No	no	25	excisionSuper	79	>6	female	33	99	120.6	63	1	No	active	yes	None	none	0	0	0	sevo	ETT	GA only	Others	8.34687925374656	UC	fen IV	None	Sevo	Air	45	40	<1	No need O2	9421	4768.4	5652.6	3768.4	0	3204	0
148	399	2	2	0	150	99	No	98	No	no	25	excisionSuper	100	>6	female	27	63	128	63	1	No	never	no	None	none	0	0	0	propofol	ETT	GA only	Others	7.89431806384162	self payment	fen IV	Sevo	Sevo	Air	60	90	1-ÁÕ.¤.	No need O2	7082	3032.8	4249.2	2832.8	0	2400	0
149	400	2	2	0	100	99	No	99	No	no	25	excisionSuper	89.5	>6	female	20.3	38	124	63	1	No	never	yes	None	none	0	0	0	sevo	ETT	GA only	Others	7.61726781362835	self payment	fen IV	NDMR	Sevo	Air	70	30	1-ÁÕ.¤.	No need O2	6433	2693.2	3859.8	2573.2	0	2400	0
150	412	1	1	1	10	80	No	95	No	severe	24	tongueT	32	<=6	male	14.5	63	98	86	1	No	never	no	None	none	0	0	0	sevo	mask	GA only	ENT	6.07764224334903	self payment	fen IV	None	Isoflurane	N2O	15	40	<1	No need O2	4036	1714.4	2421.6	1614.4	0	1600	0
151	414	2	2	0	110	99	No	98	No	no	24	tongueT	71	<=6	male	21	63	118	75	1	No	active	no	None	none	0	0	0	sevo	mask	GA only	ENT	7.39449310721904	UC	fen IV	None	Sevo	Air	20	90	<1	No need O2	5227	2890.8	3136.2	2090.8	0	1600	0
152	416	2	2	0	195	99	No	99	No	no	23	excisionSuper	3	<=6	female	6.6	99	60	75	2	No	active	yes	None	none	0	0	0	sevo	ETT	GA only	ENT	8.03398273468322	UC	fen IV	NDMR	Sevo	Air	75	120	1-ÁÕ.¤.	No need O2	7184	2933.6	4310.4	2873.6	0	2100	0
153	417	2	2	0	60	99	No	99	No	no	24	tongueT	11	<=6	male	9.7	63	78	86	3	No	active	yes	None	none	0	0	0	sevo	mask	GA only	ENT	6.96413561241824	UC	fen IV	None	Sevo	100%O2	20	40	<1	No need O2	4658	2163.2	2794.8	1863.2	0	1600	0
154	418	2	2	0	75	99	No	96	No	no	24	tongueT	17.5	<=6	male	11	63	78	25	1	No	never	no	None	none	0	0	0	sevo	mask	GA only	ENT	7.60539236481493	UC	fen IV	None	Sevo	Air	15	60	<1	No need O2	5217	3086.8	3130.2	2086.8	0	1208	0
155	419	2	2	0	55	99	No	97	No	no	24	tongueT	40	<=6	female	20	99	104	99	2	No	never	no	None	none	0	0	0	sevo	mask	GA only	ENT	7.35115822643069	Comptroller General Department	fen IV	None	Sevo	Air	10	45	<1	No need O2	5158	3563.2	3094.8	2063.2	0	1600	0
156	420	2	2	0	45	99	No	97	No	no	24	tongueT	57	<=6	male	19	63	115	97	2	No	active	no	None	none	0	0	0	sevo	mask	GA only	ENT	6.22257626807137	Comptroller General Department	fen IV	None	Sevo	Air	15	30	<1	No need O2	4104	1841.6	2462.4	1641.6	0	1600	0
157	429	2	2	0	90	99	No	99	No	no	33	gastrosc	93	>6	male	26	63	120	38	2	No	never	no	None	none	1	1	0	sevo	ETT	GA only	Others	8.73729211254422	Comptroller General Department	fen IV	Propofol	Sevo	Air	50	40	<1	No need O2	10631	6096.235616	6378.6	4252.4	100	2400	80
158	432	2	2	0	70	98	No	99	No	no	34	gastrosc	27	<=6	male	8	1	78	1	2	No	never	no	None	none	3	1	1	sevo	ETT	GA only	Others	9.14857134557855	UC	fen IV	NDMR	Sevo	Air	40	30	<1	No need O2	13701	8939.30411	8220.6	5480.4	900	2300	700
159	435	2	2	0	55	98	No	99	No	no	34	gastrosc	120.5	>6	female	48.7	99	147.3	98	1	No	never	no	None	none	5	1	1	propofol	ETT	GA only	Others	9.18737876033884	UC	fen IV	NDMR	Sevo	Air	25	30	<1	No need O2	13873	8434.953425	8323.8	5549.2	1800	2100	1000
160	436	1	1	2	25	94	No	99	No	mod	1	tonsillec	144	>6	female	44	63	128	1	2	No	never	yes	None	none	2	1	1	propofol	ETT	GA only	ENT	9.05672288331058	Comptroller General Department	fen IV	NDMR	Sevo	Air	80	50	1-ÁÕ.¤.	ETT/MV	13976	7268.482192	8385.6	5590.4	600	3400	500
161	441	2	2	0	115	99	No	97	No	no	20	EAR	128.5	>6	female	38.2	63	145	63	1	No	never	no	None	none	0	0	0	propofol	ETT	GA only	ENT	7.68063742756094	Comptroller General Department	fen IV	NDMR	Sevo	Air	70	45	1-ÁÕ.¤.	No need O2	6766	2806.4	4059.6	2706.4	0	2600	0
162	470	2	2	0	165	99	No	98	No	no	57	excisionSuper	50	<=6	male	14	14	100	38	3	Active	active	no	None	none	8	1	1	propofol	ETT	GA only	Others	10.3917300871019	UC	fen IV	NDMR	Sevo	Air	110	55	1-ÁÕ.¤.	No need O2	40889	18333.68219	24533.4	16355.6	2400	6300	1400
163	501	1	1	1	80	99	Larygospasm	99	No	mod	26	hydrocel	34	<=6	male	13	50	92	50	1	No	Passive	yes	None	none	0	0	0	sevo	LMA	GA+PNB	Uro	8.39773375137891	UC	fen IV	None	Sevo	Air	80	125	1-ÁÕ.¤.	No need O2	11537	4714.8	6922.2	4614.8	0	5100	0
164	502	2	2	0	240	99	No	97	No	no	29	hydrocel	19	<=6	male	10	25	80	38	1	No	never	no	None	none	0	0	0	sevo	LMA	GA+PNB	Uro	8.39162996844089	Comptroller General Department	fen IV	None	Sevo	Air	90	150	1-ÁÕ.¤.	No need O2	10310	7124	6186	4124	0	3900	0
165	503	2	2	0	145	99	No	95	No	no	26	hydrocel	33	<=6	male	13	25	86	3	2	Recent	never	no	None	none	0	0	0	sevo	LMA	GA+PNB	Uro	7.95085485771999	UC	fen IV	None	Sevo	Air	75	70	1-ÁÕ.¤.	No need O2	8738	3525.2	5242.8	3495.2	0	3900	0
166	504	2	2	0	115	99	No	98	No	no	26	hydrocel	30.5	<=6	male	13	38	78	1	1	No	active	no	None	none	0	0	0	sevo	LMA	GA+PNB	Uro	8.00068478451475	UC	fen IV	None	Sevo	Air	75	40	1-ÁÕ.¤.	No need O2	8883	3653.2	5329.8	3553.2	0	3900	0
167	505	2	2	0	165	99	No	96	No	no	26	hydrocel	16.5	<=6	male	13	99	80	63	2	Recent	active	no	None	none	0	0	0	sevo	LMA	GA+epidural/caudal	Uro	7.91315518592807	UC	fen IV	None	Sevo	Air	60	105	1-ÁÕ.¤.	No need O2	8633	3753.2	5179.8	3453.2	0	3900	0
168	506	1	1	5	125	99	No	86	Larygospasm	mod	28	urethropl	22	<=6	male	10.1	14	84	38	2	No	Passive	yes	None	none	0	0	0	sevo	LMA	GA+epidural/caudal	Uro	9.07852179735533	UC	fen IV	None	Sevo	Air	220	120	>3	No need O2	24565	11826	14739	9826	0	13800	0
169	507	2	2	0	235	99	No	97	No	no	28	urethropl	27	<=6	male	14	63	85	50	1	No	never	no	None	none	0	0	0	sevo	LMA	GA+epidural/caudal	Uro	8.39072252736229	UC	Epi nar	None	Sevo	Air	85	150	1-ÁÕ.¤.	No need O2	12406	5462.4	7443.6	4962.4	0	6000	0
170	508	2	2	0	370	96	No	99	No	no	28	urethropl	50	<=6	male	21	86	111	97	2	No	never	yes	None	none	2	1	1	sevo	LMA	GA+epidural/caudal	Uro	9.6727527605261	UC	Epi nar	None	Sevo	N2O	325	45	>3	No need O2	23879	11866.66849	14327.4	9551.6	600	6000	490
171	509	2	2	0	245	95	No	98	No	no	28	urethropl	51.5	<=6	male	21	86	115	99	2	Recent	active	no	None	none	0	0	0	sevo	LMA	GA+epidural/caudal	Uro	8.36730010184162	UC	fen IV	None	Sevo	Air	95	150	1-ÁÕ.¤.	No need O2	12304	5421.6	7382.4	4921.6	0	6000	0
172	511	1	1	1	90	99	No	88	No	mod	28	urethropl	44	<=6	male	14	25	95	25	2	No	active	no	None	none	0	0	0	sevo	LMA	GA+epidural/caudal	Uro	8.1744211526465	UC	Epi nar	None	Sevo	Air	65	160	1-ÁÕ.¤.	No need O2	11549	6619.6	6929.4	4619.6	0	6000	0
173	512	2	2	0	140	99	No	98	No	no	26	hydrocel	39	<=6	male	18	86	110	99	2	Active	active	no	None	none	0	0	0	sevo	LMA	GA+epidural/caudal	Uro	7.97246601597457	UC	Epi nar	None	Sevo	Air	50	90	<1	No need O2	8800	4020	5280	3520	0	3900	0
174	513	2	2	0	100	99	No	99	No	no	26	hydrocel	56.5	<=6	male	14.8	14	105	50	1	No	never	no	None	none	1	1	0	sevo	LMA	GA+epidural/caudal	Uro	8.08948247436075	UC	Epi nar	None	Sevo	Air	60	40	1-ÁÕ.¤.	No need O2	9160	4232.767123	5496	3664	300	3900	210
175	514	2	2	0	210	99	No	99	No	no	26	hydrocel	34	<=6	male	16	75	97	75	1	No	never	yes	None	none	0	0	0	sevo	LMA	GA+epidural/caudal	Uro	7.95296679092313	UC	fen IV	None	Sevo	Air	60	150	1-ÁÕ.¤.	No need O2	8744	3547.6	5246.4	3497.6	0	3900	0
176	515	2	2	0	165	99	No	96	No	no	26	hydrocel	46.5	<=6	male	13.6	25	93	3	1	No	never	no	None	none	0	0	0	sevo	LMA	GA+epidural/caudal	Uro	8.17948018535889	self payment	fen IV	None	Sevo	Air	75	90	1-ÁÕ.¤.	No need O2	9467	3836.8	5680.2	3786.8	0	3900	0
177	521	1	1	30	365	99	No	91	Wheezing	mod	17	EAR	107	>6	male	26	38	126	25	2	No	active	yes	None	none	1	1	0	sevo	ETT	GA only	ENT	9.87044769845793	UC	fen IV	NDMR	Sevo	Air	335	105	>3	O2 therapy	30150	12654.52055	18090	12060	300	8800	60
178	525	2	2	0	345	99	No	95	No	no	17	EAR	148	>6	male	48	83	136	7	2	No	never	yes	None	none	1	1	0	propofol	ETT	GA only	ENT	9.66827141998765	UC	fen IV	Succinyl	Sevo	Air	270	75	>3	No need O2	24508	10596.35068	14704.8	9803.2	300	6700	60
179	545	2	2	0	100	99	No	98	No	no	9	minorE	44.5	<=6	male	17	63	105	90	2	No	never	no	None	none	0	0	0	sevo	ETT	GA only	Eye	6.95368421087054	UC	fen IV	Sevo	Sevo	Air	50	50	<1	No need O2	3847	1588.8	2308.2	1538.8	0	800	0
180	546	2	2	0	65	99	No	98	No	no	9	minorE	53.5	<=6	male	16	38	112	90	2	No	never	no	None	none	0	0	0	sevo	mask	GA only	Eye	6.02102334934953	Comptroller General Department	fen IV	None	Sevo	Air	35	30	<1	No need O2	4012	4104.8	2407.2	1604.8	0	1600	0
181	547	2	2	0	100	99	No	99	No	no	9	minorE	30.5	<=6	female	12	38	85	18	2	No	Passive	no	None	none	0	0	0	sevo	mask	GA only	Eye	6.47543271670409	UC	fen IV	None	Sevo	N2O	40	60	<1	No need O2	3449	1579.6	2069.4	1379.6	0	800	0
182	550	2	2	0	155	99	No	98	No	no	18	PPVE	31	<=6	male	11.7	18	89	25	2	No	never	no	None	none	1	1	0	sevo	ETT	GA only	Eye	8.23721470334949	UC	fen IV	NDMR	Sevo	Air	95	60	1-ÁÕ.¤.	No need O2	10279	4940.367123	6167.4	4111.6	300	4500	210
183	552	2	2	0	205	99	No	99	No	no	11	minorE	65.5	<=6	female	13	1	106	25	2	No	never	no	None	none	0	0	0	sevo	LMA	GA only	Eye	9.11382947159534	UC	fen IV	None	Sevo	Air	85	120	1-ÁÕ.¤.	No need O2	15355	6392	9213	6142	0	4275	0
184	557	2	2	0	130	99	No	96	No	no	18	PPVE	47.5	<=6	female	14.5	38	110	99	2	No	active	no	None	none	3	1	1	sevo	ETT	GA only	Eye	8.44591198941127	self payment	fen IV	NDMR	Sevo	Air	85	45	1-ÁÕ.¤.	No need O2	9756	7947.605479	5853.6	3902.4	900	3100	560
185	558	2	2	0	70	99	No	96	No	no	15	minorE	126	>6	male	50	99	151	99	1	No	never	no	None	none	1	1	0	sevo	mask	GA only	Eye	8.08301991917133	Comptroller General Department	fen IV	None	Sevo	Air	35	35	<1	No need O2	7139	4013.134247	4283.4	2855.6	300	1900	210
186	575	2	2	0	130	99	No	98	No	no	23	excisionSuper	79	>6	male	20	38	113.5	25	1	No	never	no	None	none	0	0	0	sevo	ETT	GA only	ENT	7.94555542825349	self payment	fen IV	Sevo	Sevo	Air	55	75	<1	No need O2	8623	3849.2	5173.8	3449.2	0	3800	0
187	578	2	2	0	305	99	No	98	No	no	23	excisionSuper	152	>6	male	56.5	98	161	83	1	No	never	yes	None	none	1	1	0	propofol	ETT	GA only	ENT	8.62011072542292	UC	fen IV	NDMR	Sevo	Air	75	230	1-ÁÕ.¤.	No need O2	10842	6494.334247	6505.2	4336.8	300	3300	140
188	579	1	1	5	160	99	No	88	Stridor	mod	23	excisionSuper	84.5	>6	female	22	50	120	50	2	Recent	never	no	None	none	1	1	0	sevo	ETT	GA only	Others	8.52237971810354	UC	fen IV	NDMR	Sevo	Air	150	110	1-ÁÕ.¤.	No need O2	10326	5287.934247	6195.6	4130.4	300	3300	210
189	580	1	1	1	300	96	No	93	No	mod	25	excisionSuper	117.5	>6	male	19	1	120	1	2	No	Passive	no	Endocrine	endo	5	1	1	propofol	LMA	GA only	Others	9.89912806375868	UC	fen IV	None	Sevo	Air	285	60	>3	No need O2	26613	11867.11781	15967.8	10645.2	1800	4700	1050
190	581	2	2	0	150	99	No	99	No	no	25	excisionSuper	158	>6	female	31	3	143	7	1	No	active	no	None	none	3	1	1	sevo	LMA	GA+PNB	Others	8.97119446318447	UC	fen IV	None	Sevo	Air	110	40	1-ÁÕ.¤.	No need O2	14273	7116.871233	8563.8	5709.2	900	4400	490
191	584	2	2	0	140	99	No	98	No	no	25	excisionSuper	26	<=6	male	20	99	92	75	2	No	active	yes	None	none	0	0	0	sevo	ETT	GA only	Others	8.75352933651643	UC	fen IV	NDMR	Desflurane	Air	110	30	1-ÁÕ.¤.	No need O2	12833	6133.2	7699.8	5133.2	0	4500	0
192	588	2	2	0	120	99	No	97	No	no	25	excisionSuper	53	<=6	female	19	75	110	90	2	Recent	Passive	no	None	none	1	1	0	sevo	ETT	GA only	Others	8.29679586577005	UC	fen IV	Sevo	Sevo	Air	85	35	1-ÁÕ.¤.	No need O2	10411	5493.167123	6246.6	4164.4	100	4400	80
193	599	2	2	0	120	99	No	99	No	no	7	D/L	123	>6	female	18	1	120	1	2	No	active	no	None	none	0	0	0	sevo	ETT	GA only	ENT	9.31163262345805	UC	fen IV	NDMR	Sevo	Air	80	40	1-ÁÕ.¤.	No need O2	17191	8376.4	10314.6	6876.4	0	4125	0
194	605	1	1	1	100	99	No	92	No	mod	9	minorE	8	<=6	male	7.8	50	62	1	2	Recent	never	no	None	none	0	0	0	sevo	ETT	GA only	Eye	7.0184017990692	UC	fen IV	Sevo	Sevo	Air	60	90	1-ÁÕ.¤.	No need O2	4717	2886.8	2830.2	1886.8	0	1600	0
195	606	2	2	0	100	96	No	99	No	no	9	minorE	25.5	<=6	female	13.5	75	91.5	97	1	No	never	no	None	none	0	0	0	sevo	LMA	GA only	Eye	8.35302584520232	UC	fen IV	None	Sevo	Air	40	60	<1	No need O2	7043	4317.2	4225.8	2817.2	0	800	0
196	610	1	1	2	115	99	No	40	Stridor	severe	13	PPVE	18	<=6	female	12	86	73	2	1	No	never	no	None	none	2	1	1	sevo	ETT	GA only	Eye	9.86843016072073	UC	fen IV	NDMR	Sevo	Air	110	60	1-ÁÕ.¤.	No need O2	32373	17540.98082	19423.8	12949.2	600	11062	420
197	615	1	1	1	60	99	No	94	No	mod	9	minorE	31	<=6	female	13.5	63	91.5	63	2	No	never	no	None	none	0	0	0	sevo	LMA	GA only	Eye	7.23273313617761	UC	fen IV	None	Sevo	Air	30	70	<1	No need O2	4184	2573.6	2510.4	1673.6	0	800	0
198	625	1	1	5	100	99	No	98	Stridor	mod	27	urethropl	24	<=6	male	10.5	14	81	3	1	No	never	no	None	none	1	1	0	sevo	LMA	GA+epidural/caudal	Uro	8.62155320674048	UC	fen IV	None	Sevo	Air	90	160	1-ÁÕ.¤.	No need O2	13550	7077.534247	8130	5420	300	6000	210
199	628	2	2	0	200	99	No	99	No	no	29	hydrocel	136	>6	male	27	14	137	25	1	No	active	yes	None	none	1	1	0	sevo	LMA	GA+PNB	Uro	8.791486026749	UC	fen IV	None	Sevo	Air	110	90	1-ÁÕ.¤.	No need O2	16378	8608.734247	9826.8	6551.2	300	7800	140
200	629	2	2	0	200	97	No	97	No	no	28	urethropl	26	<=6	male	13	50	86	25	1	No	active	no	None	none	0	0	0	sevo	LMA	GA+epidural/caudal	Uro	8.33830573135656	UC	fen IV	None	Sevo	Air	70	130	1-ÁÕ.¤.	No need O2	12181	5872.4	7308.6	4872.4	0	6000	0
201	632	2	2	0	185	99	No	98	No	no	28	urethropl	18	<=6	male	12.2	63	82	63	2	No	never	no	None	none	0	0	0	sevo	LMA	GA+epidural/caudal	Uro	8.58279364850019	UC	fen IV	None	Sevo	Air	115	70	1-ÁÕ.¤.	No need O2	13339	5535.6	8003.4	5335.6	0	6000	0
202	633	2	2	0	145	99	No	98	No	no	28	urethropl	67.5	<=6	male	19	50	117.3	75	3	No	active	no	None	none	4	1	1	sevo	ETT	GA+epidural/caudal	Uro	9.0762373874527	government corporation	fen IV	Propofol	Sevo	Air	85	60	1-ÁÕ.¤.	No need O2	16745	10328.13699	10047	6698	1200	6000	840
203	634	2	2	0	180	96	No	97	No	no	26	hydrocel	1.5	<=6	male	4.4	75	56	86	2	No	never	no	None	none	0	0	0	sevo	ETT	GA+epidural/caudal	Uro	8.27486682068525	self payment	fen IV	Propofol	Sevo	Air	110	70	1-ÁÕ.¤.	No need O2	12124	5349.6	7274.4	4849.6	0	6200	0
204	635	1	1	10	80	90	Wheezing	98	No	mod	29	hydrocel	10	<=6	male	10.8	99	73	63	2	No	active	no	None	none	0	0	0	sevo	LMA	GA+epidural/caudal	Uro	8.40491994893345	UC	fen IV	None	Sevo	Air	120	80	1-ÁÕ.¤.	No need O2	10369	5147.6	6221.4	4147.6	0	3900	0
205	636	2	2	0	165	95	No	99	No	no	29	hydrocel	85	>6	male	16.6	1	110	3	2	No	never	no	None	none	0	0	0	sevo	LMA	GA+epidural/caudal	Uro	8.09529377684465	UC	fen IV	None	Sevo	Air	100	65	1-ÁÕ.¤.	No need O2	9179	4171.6	5507.4	3671.6	0	3900	0
206	637	2	2	0	200	99	No	97	No	no	26	hydrocel	26.5	<=6	male	12	25	85	25	2	No	never	no	None	none	0	0	0	sevo	LMA	GA+epidural/caudal	Uro	8.13856473726163	Comptroller General Department	fen IV	None	Sevo	Air	80	120	1-ÁÕ.¤.	No need O2	9324	3929.6	5594.4	3729.6	0	3900	0
207	638	2	2	0	150	99	No	99	No	no	26	hydrocel	38.5	<=6	male	12.6	14	93.5	38	2	No	active	no	None	none	0	0	0	sevo	LMA	GA+PNB	Uro	8.18032087477368	Comptroller General Department	fen IV	None	Sevo	Air	70	80	1-ÁÕ.¤.	No need O2	9470	3888	5682	3788	0	3900	0
208	639	2	2	0	215	99	No	99	No	no	26	hydrocel	78	>6	female	20	38	117	50	2	No	never	no	None	none	0	0	0	sevo	LMA	GA+epidural/caudal	Uro	8.01961279440027	UC	fen IV	None	Sevo	Air	70	145	1-ÁÕ.¤.	No need O2	8940	4076	5364	3576	0	3900	0
209	640	1	1	1	25	95	No	97	Stridor	mod	37	urodilate	64.5	<=6	male	24	86	120	99	2	No	never	yes	None	none	0	0	0	sevo	mask	GA only	Uro	7.08086789669078	UC	fen IV	None	Sevo	Air	20	70	<1	No need O2	3639	3455.6	2183.4	1455.6	0	450	0
210	641	2	2	0	205	98	No	99	No	no	37	urodilate	139	>6	male	25	1	132	3	2	No	never	no	None	none	0	0	0	sevo	mask	GA only	Uro	7.02731451403978	UC	fen IV	None	Sevo	100%O2	25	180	<1	No need O2	3577	1730.8	2146.2	1430.8	0	450	0
211	642	2	2	0	110	99	No	96	No	no	37	urodilate	38	<=6	male	18	86	100	75	2	No	Passive	no	None	none	0	0	0	sevo	LMA	GA+PNB	Uro	7.45240245122364	UC	fen IV	None	Sevo	Air	40	70	<1	No need O2	4174	2669.6	2504.4	1669.6	0	450	0
212	643	2	2	0	165	99	No	99	No	no	37	urodilate	40	<=6	male	12	3	92	14	1	No	active	no	None	none	0	0	0	sevo	mask	GA only	Uro	7.25841215059531	UC	fen IV	None	Sevo	Air	30	135	<1	No need O2	3870	6548	2322	1548	0	450	0
213	644	2	2	0	80	99	No	99	No	no	37	urodilate	63.5	<=6	male	27	99	110	50	2	No	never	yes	None	none	0	0	0	sevo	mask	GA only	Uro	6.97728134163075	UC	fen IV	None	Sevo	Air	30	50	<1	No need O2	3522	3908.8	2113.2	1408.8	0	450	0
214	665	1	1	1	10	94	No	97	No	mod	20	EAR	13.5	<=6	male	10	63	74	38	2	Active	never	no	None	none	0	0	0	sevo	ETT	GA only	ENT	7.69302574841789	UC	fen IV	NDMR	Sevo	Air	75	40	1-ÁÕ.¤.	No need O2	6793	4717.2	4075.8	2717.2	0	2600	0
215	668	2	2	0	165	96	No	98	No	no	20	EAR	53.5	<=6	male	16.2	38	100	25	2	No	active	no	None	none	0	0	0	propofol	ETT	GA only	ENT	8.40670845824097	UC	fen IV	Propofol	Sevo	Air	75	90	1-ÁÕ.¤.	No need O2	9077	3930.8	5446.2	3630.8	0	2600	0
216	669	2	2	0	110	99	No	97	No	no	20	EAR	48	<=6	female	16.5	63	112	99	2	Recent	Passive	no	None	none	0	0	0	sevo	ETT	GA only	ENT	8.63159273172473	UC	fen IV	NDMR	Sevo	Air	70	40	1-ÁÕ.¤.	No need O2	10206	5582.4	6123.6	4082.4	0	2600	0
217	671	1	1	1	15	81	No	98	No	severe	24	tongueT	51	<=6	female	16.8	63	111.5	99	2	No	never	no	None	none	0	0	0	sevo	mask	GA only	ENT	7.05444965813294	UC	fen IV	None	Sevo	Air	15	90	<1	No need O2	4758	1953.2	2854.8	1903.2	0	1600	0
218	673	2	2	0	75	99	No	98	No	no	24	tongueT	20	<=6	male	11	38	81	38	1	No	active	no	None	none	0	0	0	sevo	mask	GA only	ENT	7.17472430983638	self payment	fen IV	None	Sevo	Air	15	60	<1	No need O2	4906	2162.4	2943.6	1962.4	0	1600	0
219	674	2	2	0	80	97	No	97	No	no	24	tongueT	70	<=6	male	28	99	122	97	2	No	never	no	None	none	0	0	0	sevo	mask	GA only	ENT	7.11882624906208	UC	fen IV	None	Sevo	100%O2	20	60	<1	No need O2	4835	2134	2901	1934	0	1600	0
220	675	2	2	0	140	98	No	96	No	no	24	tongueT	14.5	<=6	male	10	63	80	63	1	No	active	yes	None	none	0	0	0	sevo	mask	GA only	ENT	6.91869521902047	self payment	fen IV	None	Sevo	N2O	20	120	<1	No need O2	4611	2844.4	2766.6	1844.4	0	1600	0
221	676	2	2	0	165	99	No	99	No	no	24	tongueT	32	<=6	male	23	99	110	99	2	No	never	yes	None	none	0	0	0	propofol	LMA	GA only	ENT	7.2283884515736	Comptroller General Department	fen IV	None	Sevo	Air	35	130	<1	No need O2	5178	2171.2	3106.8	2071.2	0	1800	0
222	677	2	2	0	45	98	No	98	No	no	24	tongueT	43.5	<=6	female	14	38	90	3	1	No	never	yes	None	none	0	0	0	sevo	mask	GA only	ENT	7.0604763659998	Comptroller General Department	fen IV	None	Sevo	Air	15	30	<1	No need O2	4765	2106	2859	1906	0	1600	0
223	682	2	2	0	95	99	No	99	No	no	7	D/L	40	<=6	male	12	3	95	38	3	No	never	no	None	none	0	0	0	sevo	ETT	GA only	ENT	8.15536212032814	UC	fen IV	NDMR	Sevo	Air	60	35	1-ÁÕ.¤.	No need O2	7982	6192.8	4789.2	3192.8	0	2500	0
224	685	2	2	0	135	99	No	99	No	no	7	D/L	126.5	>6	female	44	86	141	63	2	No	active	yes	None	none	0	0	0	sevo	ETT	GA only	ENT	9.63377636540558	UC	fen IV	Succinyl	Sevo	Air	65	70	1-ÁÕ.¤.	No need O2	21397	11058.8	12838.2	8558.8	0	4125	0
225	689	2	2	0	55	99	No	99	No	no	24	tongueT	17.5	<=6	female	10	50	75	14	1	No	Passive	no	None	none	0	0	0	sevo	mask	GA only	ENT	6.8330317327862	UC	fen IV	None	Sevo	Air	15	40	<1	No need O2	4528	2811.2	2716.8	1811.2	0	1600	0
226	690	2	2	0	160	99	No	97	No	no	25	excisionSuper	14.5	<=6	female	11	86	75	38	2	No	never	no	None	none	0	0	0	sevo	ETT	GA only	Others	8.17046857833067	self payment	fen IV	NDMR	Sevo	N2O	85	75	1-ÁÕ.¤.	No need O2	10335	4634	6201	4134	0	4800	0
227	691	1	1	1	125	99	No	94	No	mod	25	excisionSuper	82.5	>6	male	45	99	129	99	2	Recent	active	yes	None	none	0	0	0	sevo	ETT	GA only	Others	8.17919979842309	Comptroller General Department	fen IV	Succinyl	Sevo	Air	90	70	1-ÁÕ.¤.	No need O2	9966	4286.4	5979.6	3986.4	0	4400	0
228	692	2	2	0	90	99	No	99	No	no	25	excisionSuper	35.5	<=6	male	13	25	103	98	2	No	never	no	None	none	0	0	0	sevo	mask	GA only	Others	6.97728134163075	UC	fen IV	None	Sevo	Air	45	45	<1	No need O2	3422	1868.8	2053.2	1368.8	0	350	0
229	693	2	2	0	100	98	No	95	No	no	25	excisionSuper	64.5	<=6	male	20	63	112	63	1	No	Passive	yes	None	none	0	0	0	sevo	ETT	GA only	Others	7.7336835707759	self payment	fen IV	Sevo	Sevo	Air	60	40	1-ÁÕ.¤.	No need O2	7584	4033.6	4550.4	3033.6	0	3300	0
230	694	2	2	0	80	99	No	95	No	no	25	excisionSuper	61	<=6	female	42	1	100	3	2	No	active	no	None	none	0	0	0	sevo	ETT	GA only	Others	7.83478810738819	UC	fen IV	NDMR	Sevo	Air	60	20	1-ÁÕ.¤.	No need O2	6327	3030.8	3796.2	2530.8	0	1800	0
231	701	2	2	0	50	99	No	99	No	no	24	tongueT	50.5	<=6	male	15.4	38	102	50	2	Recent	active	yes	None	none	0	0	0	sevo	mask	GA only	ENT	7.02908756414966	UC	fen IV	None	Sevo	Air	5	45	<1	No need O2	4729	2391.6	2837.4	1891.6	0	1600	0
232	702	2	2	0	65	99	No	98	No	no	24	tongueT	7	<=6	male	9.3	98	72	98	2	No	never	no	None	none	0	0	0	sevo	mask	GA only	ENT	6.48157712927643	Comptroller General Department	fen IV	None	Sevo	Air	20	45	<1	No need O2	4253	1751.2	2551.8	1701.2	0	1600	0
233	703	2	2	0	110	98	No	99	No	no	24	tongueT	43.5	<=6	female	15	50	100	63	1	No	never	yes	None	none	0	0	0	sevo	mask	GA only	ENT	6.4393503711001	Comptroller General Department	fen IV	None	Sevo	Air	20	90	<1	No need O2	4226	4690.4	2535.6	1690.4	0	1600	0
234	705	2	2	0	250	99	No	96	No	no	28	urethropl	70.5	<=6	male	16	3	112	50	2	No	active	yes	None	none	0	0	0	sevo	LMA	GA+epidural/caudal	Uro	8.24617155985756	UC	fen IV	None	Sevo	Air	70	180	1-ÁÕ.¤.	No need O2	11813	4925.2	7087.8	4725.2	0	6000	0
235	706	2	2	0	220	99	No	97	No	no	27	urethropl	62.5	<=6	male	17.5	38	116	86	2	No	never	no	None	none	0	0	0	sevo	LMA	GA+epidural/caudal	Uro	8.74385056203024	UC	Epi nar	None	Sevo	Air	110	110	1-ÁÕ.¤.	No need O2	14272	7108.8	8563.2	5708.8	0	6000	0
236	707	2	2	0	155	99	No	97	No	no	28	urethropl	71.5	<=6	male	20	50	115	63	1	No	active	no	None	none	0	0	0	sevo	LMA	GA+epidural/caudal	Uro	8.27817429094374	UC	fen IV	None	Sevo	Air	65	90	1-ÁÕ.¤.	No need O2	11937	4934.8	7162.2	4774.8	0	6000	0
237	708	2	2	0	240	99	No	98	No	no	28	urethropl	78.5	>6	male	23.5	63	123	86	2	No	active	no	None	none	2	1	1	sevo	LMA	GA+epidural/caudal	Uro	9.26586968176866	UC	fen IV	None	Sevo	Air	180	60	1-ÁÕ.¤.	No need O2	19033	10354.29589	11419.8	7613.2	600	6462	420
238	709	1	1	5	155	98	No	92	No	mod	28	urethropl	63.5	<=6	male	13.5	1	110	63	1	No	active	no	None	none	2	1	1	sevo	LMA	GA+epidural/caudal	Uro	9.31109027507633	UC	fen IV	None	Sevo	Air	150	50	1-ÁÕ.¤.	No need O2	19060	10010.30137	11436	7624	600	6000	420
239	720	1	1	5	75	99	No	94	No	mod	19	minorE	55.5	<=6	female	15.8	38	110	86	2	No	Passive	no	None	none	0	0	0	sevo	LMA	GA only	Eye	7.12367278520461	Comptroller General Department	fen IV	None	Sevo	Air	25	110	<1	No need O2	6041	2466.4	3624.6	2416.4	0	2800	0
240	721	2	2	0	100	97	No	97	No	no	19	minorE	44.5	<=6	female	17	75	102	75	2	No	never	no	None	none	0	0	0	sevo	ETT	GA only	Eye	6.97728134163075	UC	fen IV	Sevo	Sevo	Air	30	70	<1	No need O2	4472	2788.8	2683.2	1788.8	0	1400	0
241	723	2	2	0	130	99	No	96	No	no	19	minorE	13	<=6	male	7	1	71	3	2	No	never	no	None	none	0	0	0	sevo	ETT	GA only	Eye	7.30653139893951	Comptroller General Department	fen IV	Propofol	Sevo	Air	60	70	1-ÁÕ.¤.	No need O2	4890	2456	2934	1956	0	1400	0
242	724	2	2	0	115	99	No	99	No	no	19	minorE	138.5	>6	female	44	75	151	75	1	No	never	yes	None	none	0	0	0	propofol	mask	GA only	Eye	7.39572160860205	UC	fen IV	None	Sevo	Air	25	90	<1	No need O2	5229	2191.6	3137.4	2091.6	0	1600	0
243	764	2	2	0	125	99	No	99	No	no	7	D/L	103	>6	male	29.4	63	135	86	2	No	active	no	None	none	0	0	0	sevo	ETT	GA only	ENT	9.40919123072135	UC	fen IV	NDMR	Sevo	Air	80	45	1-ÁÕ.¤.	No need O2	18325	7730	10995	7330	0	4125	0
244	765	2	2	0	150	99	No	98	No	no	7	D/L	91	>6	female	20	25	120	38	1	No	never	no	None	none	1	1	0	sevo	ETT	GA only	ENT	9.28720881623276	UC	fen IV	NDMR	Sevo	Air	70	80	1-ÁÕ.¤.	No need O2	16924	8101.106849	10154.4	6769.6	300	4125	60
245	766	1	1	2	80	85	others	88	No	severe	29	hydrocel	29	<=6	male	12	25	87	25	2	Recent	active	no	None	none	0	0	0	sevo	mask	GA+PNB	Uro	8.30325712085294	UC	fen IV	None	Sevo	N2O	85	70	1-ÁÕ.¤.	No need O2	9937	4474.8	5962.2	3974.8	0	3900	0
246	767	1	1	2	15	86	Larygospasm	97	No	mod	26	hydrocel	35	<=6	male	12	14	87	3	2	No	Passive	no	None	none	0	0	0	sevo	LMA	GA+PNB	Uro	7.94307271727793	government corporation	fen IV	None	Sevo	Air	85	90	1-ÁÕ.¤.	No need O2	8716	4486.4	5229.6	3486.4	0	3900	0
247	768	2	2	0	220	98	No	95	No	no	26	hydrocel	72.5	<=6	male	20	50	120	86	1	No	active	no	None	none	0	0	0	sevo	LMA	GA+PNB	Uro	7.92588031673756	UC	fen IV	None	Sevo	Air	70	150	1-ÁÕ.¤.	No need O2	8668	3967.2	5200.8	3467.2	0	3900	0
248	769	2	2	0	145	99	No	98	No	no	30	hydrocel	21.5	<=6	male	12.5	63	87	63	1	No	active	no	None	none	1	1	0	sevo	LMA	GA+PNB	Uro	8.25738565573044	Comptroller General Department	fen IV	None	Sevo	Air	65	80	1-ÁÕ.¤.	No need O2	7056	5466.235616	4233.6	2822.4	300	1200	140
249	770	2	2	0	150	99	No	97	No	no	26	hydrocel	87	>6	male	20.5	25	117	25	2	No	active	no	None	none	0	0	0	sevo	LMA	GA+PNB	Uro	8.14699869738999	UC	fen IV	None	Sevo	Air	60	90	1-ÁÕ.¤.	No need O2	9353	3821.2	5611.8	3741.2	0	3900	0
250	771	2	2	0	240	99	No	98	No	no	29	hydrocel	33	<=6	male	14.4	63	98	86	1	No	active	yes	None	none	0	0	0	sevo	LMA	GA+epidural/caudal	Uro	8.4071550862073	Comptroller General Department	fen IV	None	Sevo	Air	120	120	1-ÁÕ.¤.	No need O2	10379	4751.6	6227.4	4151.6	0	3900	0
251	772	2	2	0	200	99	No	97	No	no	26	hydrocel	72.5	<=6	male	20	50	118	75	1	No	never	no	None	none	0	0	0	propofol	LMA	GA+epidural/caudal	Uro	7.96485088744731	UC	fen IV	None	Sevo	Air	60	140	1-ÁÕ.¤.	No need O2	8778	4511.2	5266.8	3511.2	0	3900	0
252	773	2	2	0	115	97	No	97	No	no	26	hydrocel	45	<=6	female	12	63	96	38	2	No	Passive	yes	None	none	0	0	0	sevo	LMA	GA+epidural/caudal	Uro	7.92479591395644	Comptroller General Department	fen IV	None	Sevo	Air	55	60	<1	No need O2	8665	5466	5199	3466	0	3900	0
253	793	2	2	0	240	96	No	96	No	no	33	gastrosc	35	<=6	male	12.5	14	94	50	2	No	active	no	None	none	0	0	0	sevo	ETT	GA only	Others	8.50106380948635	UC	fen IV	NDMR	Sevo	Air	60	180	1-ÁÕ.¤.	No need O2	12020	5808	7212	4808	0	5100	0
254	807	1	1	1	110	83	Larygospasm	99	No	severe	29	hydrocel	12.5	<=6	male	8.7	25	76	63	2	Active	active	no	None	none	0	0	0	sevo	ETT	GA+PNB	Uro	8.62837672037685	UC	fen IV	NDMR	Sevo	Air	115	150	1-ÁÕ.¤.	No need O2	11088	5135.2	6652.8	4435.2	0	3500	0
255	808	2	2	0	140	99	No	97	No	no	26	hydrocel	18	<=6	male	14	99	77	14	2	Active	active	yes	None	none	0	0	0	sevo	LMA	GA+PNB	Uro	8.3696208269491	Comptroller General Department	fen IV	None	Sevo	Air	80	60	1-ÁÕ.¤.	No need O2	10214	4485.6	6128.4	4085.6	0	3900	0
256	809	2	2	0	165	99	No	99	No	no	26	hydrocel	126	>6	male	28	25	144	75	1	No	active	no	None	none	0	0	0	sevo	LMA	GA+PNB	Uro	8.31898612539206	self payment	fen IV	None	Sevo	Air	65	100	1-ÁÕ.¤.	No need O2	10001	4600.4	6000.6	4000.4	0	3900	0
257	810	2	2	0	205	99	No	99	No	no	26	hydrocel	55.5	<=6	male	13.4	3	100	25	2	No	active	no	None	none	0	0	0	sevo	LMA	GA only	Uro	8.15162164696975	UC	fen IV	None	Sevo	Air	75	130	1-ÁÕ.¤.	No need O2	9369	4747.6	5621.4	3747.6	0	3900	0
258	811	2	2	0	210	99	No	98	No	no	26	hydrocel	60.5	<=6	male	17.2	38	111	63	1	No	active	no	None	none	0	0	0	sevo	LMA	GA+epidural/caudal	Uro	8.02910705461974	Comptroller General Department	fen IV	None	Sevo	Air	70	140	1-ÁÕ.¤.	No need O2	8969	3837.6	5381.4	3587.6	0	3900	0
259	812	1	1	1	15	94	No	98	No	mod	38	excisionSuper	38	<=6	male	12	3	88	3	2	No	never	no	None	none	0	0	0	sevo	LMA	GA only	Others	7.77527584648686	Comptroller General Department	fen IV	None	Sevo	Air	50	65	<1	No need O2	5781	2412.4	3468.6	2312.4	0	1400	0
260	814	2	2	0	165	99	No	96	No	no	38	excisionSuper	147	>6	male	53	97	145	38	1	No	never	yes	None	none	0	0	0	sevo	ETT	GA only	Others	7.61283103040736	UC	fen IV	Succinyl	Sevo	N2O	55	110	<1	No need O2	7024	4309.6	4214.4	2809.6	0	3000	0
261	821	2	2	0	115	99	No	99	No	no	2	resecteye	136	>6	female	36	50	151	86	2	No	never	yes	None	none	1	1	0	propofol	ETT	GA only	Eye	8.09773057366422	UC	fen IV	NDMR	Sevo	Air	85	30	1-ÁÕ.¤.	No need O2	12087	6521.10137	7252.2	4834.8	300	6800	210
262	822	2	2	0	170	99	No	98	No	no	2	resecteye	99	>6	male	22	25	128	63	2	Recent	active	yes	None	none	1	1	0	sevo	LMA	GA only	Eye	8.15219801586179	UC	fen IV	None	Sevo	Air	110	60	1-ÁÕ.¤.	No need O2	12471	5784.290411	7482.6	4988.4	300	7000	60
263	823	2	2	0	155	99	No	99	No	no	2	resecteye	92.5	>6	male	18.6	25	113	3	2	No	active	no	None	none	1	1	0	sevo	LMA	GA only	Eye	8.18479265416508	UC	fen IV	None	Sevo	Air	95	60	1-ÁÕ.¤.	No need O2	12386	6283.167123	7431.6	4954.4	300	6800	140
264	824	2	2	0	140	99	No	96	No	no	2	resecteye	120.5	>6	male	33	63	135	50	1	No	never	no	None	none	1	1	0	sevo	LMA	GA only	Eye	8.08394570229562	UC	fen IV	None	Sevo	Air	80	60	1-ÁÕ.¤.	No need O2	12042	5974.334247	7225.2	4816.8	300	6800	210
265	825	1	1	2	100	99	No	89	Stridor	mod	2	resecteye	122.5	>6	female	53	99	131.5	25	2	No	active	yes	None	none	1	1	0	sevo	LMA	GA only	Eye	8.49923286603924	self payment	fen IV	NDMR	Sevo	Air	95	30	1-ÁÕ.¤.	No need O2	13711	6670.70137	8226.6	5484.4	500	6800	210
266	833	2	2	0	95	99	No	98	No	no	9	minorE	35	<=6	female	19.5	99	92	38	2	No	never	no	None	none	0	0	0	sevo	LMA	GA only	Eye	6.91572344863131	UC	none	None	Sevo	Air	30	65	<1	No need O2	3808	3523.2	2284.8	1523.2	0	800	0
267	834	2	2	0	95	99	No	99	No	no	9	minorE	51.5	<=6	male	12.5	3	103	50	2	No	never	no	None	none	0	0	0	sevo	mask	GA only	Eye	6.36475075685191	self payment	fen IV	None	Sevo	Air	35	60	<1	No need O2	3381	1432.4	2028.6	1352.4	0	800	0
268	835	1	1	2	125	99	No	92	No	mod	13	PPVE	38.5	<=6	female	12	25	94	50	3	No	never	no	None	none	1	1	0	sevo	ETT	GA only	Eye	9.71341604228211	UC	fen IV	NDMR	Sevo	Air	115	60	1-ÁÕ.¤.	No need O2	26188	11178.2137	15712.8	10475.2	300	7650	280
269	849	1	1	2	190	89	No	96	No	mod	7	D/L	101	>6	male	28	63	130	63	2	No	active	no	None	none	0	0	0	sevo	ETT	GA only	ENT	9.16230492293763	UC	fen IV	NDMR	None	Air	200	20	>3	No need O2	15656	6462.4	9393.6	6262.4	0	4125	0
270	850	1	1	10	10	68	Wheezing	98	No	severe	7	D/L	97	>6	male	15	1	120	25	2	No	never	no	None	none	1	0	1	sevo	ETT	GA only	ENT	8.46379241468912	UC	fen IV	None	Sevo	Air	20	35	<1	O2 therapy	9240	6682.30137	5544	3696	300	2500	70
271	851	2	2	0	90	99	No	99	No	no	7	D/L	48.5	<=6	male	14	25	97	25	2	No	active	no	None	none	0	0	0	sevo	ETT	GA only	ENT	9.03729565196244	UC	fen IV	NDMR	None	Air	55	35	<1	No need O2	14536	6374.4	8721.6	5814.4	0	4125	0
272	852	2	2	0	70	99	No	96	No	no	7	D/L	46.5	<=6	female	12	3	90	2	3	No	never	no	None	none	0	0	0	sevo	ETT	GA only	ENT	9.27743811550868	UC	fen IV	None	None	Air	30	40	<1	No need O2	16819	7027.6	10091.4	6727.6	0	4125	0
273	853	2	2	0	95	99	No	98	No	no	7	D/L	100	>6	male	28	63	122	25	2	No	active	no	None	none	0	0	0	sevo	ETT	GA only	ENT	9.22641055215368	UC	fen IV	None	Sevo	Air	65	30	1-ÁÕ.¤.	No need O2	16287	8514.8	9772.2	6514.8	0	4125	0
274	854	2	2	0	75	99	No	98	No	no	7	D/L	51	<=6	female	13.7	25	90	1	3	No	never	yes	None	none	0	0	0	sevo	ETT	GA only	ENT	8.11939858961229	UC	fen IV	None	None	Air	35	40	<1	No need O2	7859	3443.6	4715.4	3143.6	0	2500	0
275	856	2	2	0	65	99	No	99	No	no	7	D/L	46	<=6	female	10	1	88	1	2	No	active	no	None	none	0	0	0	sevo	ETT	GA only	ENT	7.42117752859539	UC	fen IV	None	None	Air	35	30	<1	No need O2	6171	3468.4	3702.6	2468.4	0	2500	0
276	857	2	2	0	80	99	No	99	No	no	7	D/L	154	>6	male	21	1	130	1	1	No	active	no	None	none	0	0	0	sevo	ETT	GA only	ENT	8.03495502450216	UC	fen IV	None	None	N2O	50	30	<1	No need O2	7587	4034.8	4552.2	3034.8	0	2500	0
277	858	1	1	5	125	99	No	94	No	mod	20	EAR	99.5	>6	male	21	14	116	3	3	No	never	no	None	none	2	1	1	sevo	ETT	GA only	ENT	8.73552518573323	Comptroller General Department	fen IV	NDMR	Sevo	Air	105	30	1-ÁÕ.¤.	No need O2	9520	9095.671233	5712	3808	600	1300	350
278	859	1	1	5	55	70	No	95	No	severe	20	EAR	15	<=6	female	9.2	38	80	75	2	No	active	no	None	none	1	0	1	sevo	LMA	GA only	ENT	8.27180403115471	UC	fen IV	None	Sevo	Air	60	50	1-ÁÕ.¤.	No need O2	8512	4197.950685	5107.2	3404.8	300	2600	140
279	860	2	2	0	95	99	No	99	No	no	24	tongueT	10.5	<=6	male	8.7	50	67	2	2	No	active	no	None	none	0	0	0	sevo	mask	GA only	ENT	7.17472430983638	UC	fen IV	None	Sevo	100%O2	15	80	<1	No need O2	4906	2162.4	2943.6	1962.4	0	1600	0
280	861	2	2	0	65	99	No	96	No	no	24	tongueT	32	<=6	female	14.7	75	90	50	1	No	active	no	None	none	0	0	0	sevo	mask	GA only	ENT	7.53101633207792	self payment	fen IV	None	Sevo	N2O	25	40	<1	No need O2	5465	2686	3279	2186	0	1600	0
281	870	1	1	1	5	93	No	99	No	mod	26	hydrocel	44.5	<=6	male	14	25	100	63	1	No	never	no	None	none	0	0	0	sevo	LMA	GA+epidural/caudal	Uro	8.20083725837985	Comptroller General Department	fen IV	None	Sevo	Air	70	50	1-ÁÕ.¤.	No need O2	9544	4517.6	5726.4	3817.6	0	3900	0
282	871	2	2	0	190	99	No	97	No	no	26	hydrocel	80	>6	male	22.6	63	118.5	63	1	No	never	no	None	none	0	0	0	sevo	mask	GA only	Uro	8.03786623470962	UC	fen IV	None	Sevo	N2O	65	125	1-ÁÕ.¤.	No need O2	8996	4098.4	5397.6	3598.4	0	3900	0
283	872	2	2	0	175	99	No	99	No	no	29	hydrocel	93	>6	male	22	38	130	86	2	No	never	no	None	none	0	0	0	sevo	LMA	GA+epidural/caudal	Uro	8.34616759436413	UC	fen IV	None	Sevo	Air	90	85	1-ÁÕ.¤.	No need O2	10114	4645.6	6068.4	4045.6	0	3900	0
284	873	2	2	0	225	99	No	97	No	no	29	hydrocel	27.5	<=6	male	10	3	86	25	2	No	active	no	None	none	0	0	0	propofol	LMA	GA+epidural/caudal	Uro	8.56254889313703	UC	fen IV	None	Sevo	Air	95	130	1-ÁÕ.¤.	No need O2	11132	5952.8	6679.2	4452.8	0	3900	0
285	874	2	2	0	175	99	No	99	No	no	26	hydrocel	63	<=6	male	16.6	25	112	63	2	No	never	no	None	none	0	0	0	sevo	LMA	GA+epidural/caudal	Uro	8.02551638648901	UC	fen IV	Propofol	Sevo	Air	65	110	1-ÁÕ.¤.	No need O2	8958	3633.2	5374.8	3583.2	0	3900	0
286	878	2	2	0	150	99	No	97	No	no	2	resecteye	71.5	<=6	female	16	14	112	38	1	No	active	no	None	none	1	1	0	propofol	ETT	GA only	Eye	8.2495751500002	UC	fen IV	NDMR	Sevo	Air	125	25	1-ÁÕ.¤.	No need O2	12726	8583.550685	7635.6	5090.4	300	6900	280
287	879	2	2	0	145	99	No	98	No	no	2	resecteye	16	<=6	male	6.4	1	75	14	3	No	active	no	None	none	2	1	1	sevo	ETT	GA only	Eye	8.29004161870449	UC	fen IV	Sevo	Sevo	Air	85	60	1-ÁÕ.¤.	No need O2	12784	6091.134247	7670.4	5113.6	600	6800	350
288	885	1	1	1	5	94	No	99	No	mod	8	minorE	52.5	<=6	female	16	50	111	98	2	No	active	no	None	none	0	0	0	sevo	mask	GA only	Eye	6.19847871649231	UC	fen IV	None	Sevo	N2O	15	30	<1	No need O2	3292	1816.8	1975.2	1316.8	0	800	0
289	886	2	2	0	135	99	No	98	No	no	8	minorE	60	<=6	male	12	1	104	25	2	No	active	yes	None	none	0	0	0	sevo	ETT	GA only	Eye	6.53233429222235	UC	fen IV	Sevo	Sevo	Air	30	105	<1	No need O2	3487	1594.8	2092.2	1394.8	0	800	0
290	887	2	2	0	75	97	No	98	No	no	8	minorE	51	<=6	female	16	50	111	99	1	No	active	no	None	none	0	0	0	sevo	mask	GA only	Eye	6.59304453414244	UC	fen IV	None	Sevo	Air	15	60	<1	No need O2	3530	1712	2118	1412	0	800	0
291	888	2	2	0	90	99	No	98	No	no	9	minorE	15	<=6	male	7	1	68	1	2	No	never	no	None	none	0	0	0	sevo	mask	GA only	Eye	6.41999492814714	UC	fen IV	None	Sevo	Air	20	70	<1	No need O2	3414	1665.6	2048.4	1365.6	0	800	0
292	889	2	2	0	65	97	No	97	No	no	8	minorE	50	<=6	female	16.4	63	111	99	3	Recent	never	no	None	none	0	0	0	sevo	mask	GA only	Eye	6.66949808985788	UC	fen IV	None	Sevo	N2O	20	45	<1	No need O2	3588	1635.2	2152.8	1435.2	0	800	0
293	899	1	1	1	55	84	others	98	No	severe	33	gastrosc	16	<=6	female	8.2	3	73	14	3	No	active	no	None	none	1	0	1	sevo	ETT	GA only	Others	8.50512061018197	Comptroller General Department	fen IV	Succinyl	Sevo	Air	80	40	1-ÁÕ.¤.	No need O2	10240	5911.068493	6144	4096	300	3300	0
294	901	2	2	0	180	99	No	98	No	no	33	gastrosc	102.5	>6	male	31	63	120	14	2	No	never	no	None	none	0	0	0	propofol	ETT	GA only	Others	8.66922734727174	Comptroller General Department	fen IV	Succinyl	Sevo	Air	40	140	<1	No need O2	11921	4868.4	7152.6	4768.4	0	4100	0
295	902	2	2	0	195	99	No	99	No	no	33	gastrosc	119.5	>6	female	29.3	38	133	38	2	No	active	no	None	none	0	0	0	propofol	ETT	GA only	Others	7.32184971378836	self payment	fen IV	NDMR	Sevo	Air	65	130	1-ÁÕ.¤.	No need O2	7313	3425.2	4387.8	2925.2	0	3800	0
296	903	2	2	0	140	99	No	99	No	no	33	gastrosc	105	>6	male	32.5	75	128	50	1	No	never	no	None	none	0	0	0	sevo	ETT	GA only	Others	8.22630598801551	UC	fen IV	NDMR	Sevo	Air	40	100	<1	No need O2	9538	3915.2	5722.8	3815.2	0	3800	0
297	926	1	1	5	90	99	No	95	Stridor	mod	1	tonsillec	88.5	>6	male	20	25	119	38	2	No	never	yes	None	none	1	1	0	sevo	ETT	GA only	ENT	8.40804774415544	private insurance	fen IV	Propofol	Sevo	Air	85	70	1-ÁÕ.¤.	No need O2	10483	5479.50137	6289.8	4193.2	300	4000	140
298	930	1	1	2	115	93	Larygospasm	98	No	mod	25	excisionSuper	126.5	>6	male	54	99	146	86	2	No	active	yes	None	none	0	0	0	sevo	LMA	GA only	Others	8.95686647085414	UC	fen IV	None	Sevo	Air	120	90	1-ÁÕ.¤.	No need O2	14461	6784.4	8676.6	5784.4	0	4700	0
299	931	2	2	0	195	99	No	96	No	no	25	excisionSuper	69	<=6	female	24	86	122	99	1	No	active	no	None	none	0	0	0	sevo	LMA	GA+PNB	Others	8.48920515487607	UC	fen IV	None	Sevo	Air	75	120	1-ÁÕ.¤.	No need O2	11262	6504.8	6757.2	4504.8	0	4400	0
300	932	2	2	0	120	99	No	98	No	no	25	excisionSuper	39	<=6	female	13	25	95	50	1	No	never	no	None	none	0	0	0	sevo	LMA	GA only	Others	8.10832229017324	Comptroller General Department	fen IV	None	Sevo	Air	60	60	1-ÁÕ.¤.	No need O2	9822	4128.8	5893.2	3928.8	0	4500	0
301	934	2	2	0	145	98	No	95	No	no	10	minorE	68	<=6	male	19.6	63	121	99	2	No	never	no	None	none	0	0	0	sevo	LMA	GA only	Eye	7.19142933003638	UC	fen IV	None	Sevo	Air	35	110	<1	No need O2	4128	1651.2	2476.8	1651.2	0	800	0
302	935	2	2	0	90	99	No	99	No	no	8	minorE	72	<=6	male	16	14	112	38	1	No	active	no	None	none	0	0	0	sevo	mask	GA only	Eye	6.56526497003536	UC	none	None	Sevo	N2O	25	65	<1	No need O2	3510	1484	2106	1404	0	800	0
303	936	2	2	0	205	99	No	96	No	no	8	minorE	104	>6	male	40	98	130	63	2	No	active	yes	None	none	0	0	0	sevo	LMA	GA only	Eye	6.77422388635761	UC	fen IV	None	Sevo	Air	45	160	<1	No need O2	3675	1770	2205	1470	0	800	0
304	937	2	2	0	60	99	No	99	No	no	10	minorE	61	<=6	female	15.5	25	106	38	1	No	active	no	None	none	0	0	0	sevo	mask	GA only	Eye	6.54534966033442	UC	fen IV	None	Sevo	Air	15	45	<1	No need O2	3496	1898.4	2097.6	1398.4	0	800	0
305	953	1	1	2	10	88	No	96	No	mod	7	D/L	105.5	>6	male	30	63	133	75	2	No	active	no	None	none	0	0	0	sevo	ETT	GA only	ENT	9.3445215534422	UC	fen IV	None	Sevo	Air	60	70	1-ÁÕ.¤.	No need O2	17561	9024.4	10536.6	7024.4	0	4125	0
306	955	2	2	0	65	96	No	98	No	no	7	D/L	59	<=6	female	26	99	108	50	2	No	active	no	None	none	0	0	0	sevo	ETT	GA only	ENT	7.55799495853081	UC	fen IV	None	Sevo	Air	35	30	<1	No need O2	6416	3166.4	3849.6	2566.4	0	2500	0
307	956	2	2	0	140	99	No	97	No	no	7	D/L	122	>6	female	18	1	120	1	2	No	never	no	None	none	0	0	0	sevo	ETT	GA only	ENT	9.36443390731358	UC	fen IV	None	None	Air	110	30	1-ÁÕ.¤.	No need O2	17791	8116.4	10674.6	7116.4	0	4125	0
308	957	2	2	0	110	99	No	97	No	no	7	D/L	56	<=6	male	18.8	63	107	63	2	No	never	yes	None	none	0	0	0	sevo	ETT	GA only	ENT	7.40549566319947	Comptroller General Department	fen IV	NDMR	Sevo	Air	50	60	<1	No need O2	9445	3978	5667	3778	0	5800	0
309	962	1	1	5	70	99	Stridor	99	No	mod	40	urethropl	168.5	>6	male	54.6	75	170	97	2	Recent	active	no	None	none	2	1	1	propofol	LMA	GA only	Uro	8.92305821954573	UC	fen IV	None	Sevo	Air	75	40	1-ÁÕ.¤.	No need O2	15003	9316.268493	9001.8	6001.2	600	5500	350
310	1001	2	2	0	205	99	No	98	No	no	27	urethropl	111.5	>6	male	30.5	63	133	63	2	No	never	yes	None	none	5	1	1	propofol	LMA	GA+PNB	Uro	9.38454574816788	Comptroller General Department	fen IV	None	Sevo	Air	165	40	1-ÁÕ.¤.	No need O2	19903	17680.37808	11941.8	7961.2	1500	6000	980
311	1004	2	2	0	220	99	No	96	No	no	27	urethropl	23.5	<=6	male	10	3	78	1	2	No	active	no	None	none	5	1	1	sevo	LMA	GA+epidural/caudal	Uro	9.42802907260743	UC	fen IV	None	Sevo	Air	160	60	1-ÁÕ.¤.	No need O2	20432	9359.10137	12259.2	8172.8	1500	6000	1050
312	1008	2	2	0	65	99	No	99	No	no	24	tongueT	15.5	<=6	male	12	86	80	63	2	No	active	yes	None	none	0	0	0	sevo	mask	GA only	ENT	6.09356977004514	self payment	fen IV	None	Sevo	Air	25	40	<1	No need O2	4043	4617.2	2425.8	1617.2	0	1600	0
[truncated: 11 more columns]
